# Supplementary material for: Clusterin transduces Alzheimer-risk signals to amyloidogenesis
Source: Signal Transduct Target Ther. 2022 Sep 23;7:325. doi: 10.1038/s41392-022-01157-x (PMC9499966; doi:10.1038/s41392-022-01157-x)
Supplement: Supplementary file 2 — Supplementary table S1 [file 41392_2022_1157_MOESM2_ESM.xlsx]

## Sheet: Protein Peptide Information
Accession	Gene Name		NP protein as reported by
tr|A0A0G2JGX4|A0A0G2JGX4_MOUSE	Atp1a3	A0A0G2JGX4_uniprot	Liao et al., 2004
	Peptide	Miss	Liao et al., 2005	Expect	Rank	Query
	K.FDLMYAK.R	0	Liao et al., 2006	0.0057	1	1116
	K.FDL->M<-YAK.R	0	Liao et al., 2007	0.017	1	1260
	R.EDMAALEK.D	0	Liao et al., 2008	0.0091	1	1288
	K.DVNAAIATIK.T	0	Liao et al., 2009	0.00022	1	2573
	K.EIIDLVLDR.I	0	Liao et al., 2010	0.00017	1	3478
	K.YMACCLLYR.G	0	Liao et al., 2011	2.5e-005	1	6269
	K.Y->M<-ACCLLYR.G	0	Liao et al., 2012	1.6e-005	1	6600
	R.LDHKFDLMYAK.R	1	Liao et al., 2013	0.00038	1	8761
	R.LDHKFDLMYAK.R	1	Liao et al., 2014	0.0015	1	8768
	R->.<-QLFHPEQLITGK.E	0	Liao et al., 2015	0.0079	1	9065
	R.LDHKFDL->M<-YAK.R	1	Liao et al., 2016	0.0017	1	9109
	R.LDHKFDL->M<-YAK.R	1	Liao et al., 2017	0.026	1	9111
	R.QLFHPEQLITGK.E	0	Liao et al., 2018	0.00019	1	9417
	R.QLFHPEQLITGK.E	0	Liao et al., 2019	0.0076	1	9426
	R.LIGQIVSSITASLR.F	0	Liao et al., 2020	1.9e-008	1	10403
	R.TIQFVDWCPTGFK.V	0	Liao et al., 2021	0.0013	1	13258
	R.AVFVDLEPTVIDEVR.T	0	Liao et al., 2022	1.2e-009	1	15328
	R.AVFVDLEPTVIDEVR.T	0	Liao et al., 2023	0.02	1	15355
	R.NLDIERPTYTNLNR.L	0	Liao et al., 2024	0.0088	1	15649
	R.NLDIERPTYTNLNR.L	0	Liao et al., 2025	0.065	1	15662
	K.RTIQFVDWCPTGFK.V	1	Liao et al., 2026	0.00014	1	16275
	K.RTIQFVDWCPTGFK.V	1	Liao et al., 2027	0.0035	1	16279
	R.IHFPLATYAPVISAEK.A	0	Liao et al., 2028	1.5e-006	1	16323
	R.IHFPLATYAPVISAEK.A	0	Liao et al., 2029	0.00093	1	16351
	K.VGINYQPPTVVPGGDLAK.V	0	Liao et al., 2030	0.0011	1	17444
	R.AVCMLSNTTAIAEAWAR.L	0	Liao et al., 2031	3.6e-008	1	17942
	R.AVCMLSNTTAIAEAWAR.L	0	Liao et al., 2032	1.3e-005	1	17943
	R.RNLDIERPTYTNLNR.L	1	Liao et al., 2033	0.063	1	18041
	R.RNLDIERPTYTNLNR.L	1	Liao et al., 2034	0.12	1	18042
	R.RNLDIERPTYTNLNR.L	1	Liao et al., 2035	0.39	1	18044
	R.AVC->M<-LSNTTAIAEAWAR.L	0	Liao et al., 2036	4.4e-009	1	18139
	R.AVC->M<-LSNTTAIAEAWAR.L	0	Liao et al., 2037	0.77	1	18147
	K.TIGGGDDSFNTFFSETGAGK.H	0	Liao et al., 2038	9.3e-010	1	19672
	R.AVFVDLEPTVIDEVRTGTYR.Q	1	Liao et al., 2039	9.1	1	21630
	R.AFVHWYVGEGMEEGEFSEAR.E	0	Liao et al., 2040	9.9e-006	1	21871
	R.AFVHWYVGEGMEEGEFSEAR.E	0	Liao et al., 2041	5.3e-007	1	21873
	R.AFVHWYVGEG->M<-EEGEFSEAR.E	0	Liao et al., 2042	1.1e-005	1	21948
	R.AFVHWYVGEG->M<-EEGEFSEAR.E	0	Liao et al., 2043	0.00026	1	21951
	R->.<-QLFHPEQLITGKEDAANNYAR.G	1	Liao et al., 2044	9.5e-008	1	22198
	R->.<-QLFHPEQLITGKEDAANNYAR.G	1	Liao et al., 2045	1.4e-007	1	22199
	R.FDGALNVDLTEFQTNLVPYPR.I	0	Liao et al., 2046	5.5e-009	1	22267
	R.FDGALNVDLTEFQTNLVPYPR.I	0	Liao et al., 2047	0.0026	1	22268
	R.QLFHPEQLITGKEDAANNYAR.G	1	Liao et al., 2048	0.00017	1	22319
	R.QLFHPEQLITGKEDAANNYAR.G	1	Liao et al., 2049	5.7e-006	1	22323
	R.QLFHPEQLITGKEDAANNYAR.G	1	Liao et al., 2050	5.2e-006	1	22326
	K.AYHEQLSVAEITNACFEPANQMVK.C	0	Liao et al., 2051	2.3e-006	1	23428
	K.AYHEQLSVAEITNACFEPANQMVK.C	0	Liao et al., 2052	0.0014	1	23429
	K.AYHEQLSVAEITNACFEPANQ->M<-VK.C	0	Liao et al., 2053	3.1e-007	1	23502
	K.AYHEQLSVAEITNACFEPANQ->M<-VK.C	0	Liao et al., 2054	0.0086	1	23503
tr|A0A6P5QA21|A0A6P5QA21_MUSCR	Pkm	A0A6P5QA21_uniprot	Liao et al., 2004
	Peptide	Miss	Liao et al., 2056	Expect	Rank	Query
	K.TAVCDIPPR.G	0	Liao et al., 2057	0.0024	1	2755
	R.YLTVAAIFR.G	0	Liao et al., 2058	1.5e-005	1	3084
	K.NMMAACDPR.H	0	Liao et al., 2059	0.00092	1	3243
	K.N->M<-MAACDPR.H	0	Liao et al., 2060	0.00016	1	3398
	R.FPGQLNADLR.K	0	Liao et al., 2061	4.3e-007	1	4214
	K.LAVNMVPFPR.L	0	Liao et al., 2062	1.2e-005	1	4441
	K.LAVN->M<-VPFPR.L	0	Liao et al., 2063	0.00022	1	4718
	R.ISEQFTAMFR.R	0	Liao et al., 2064	1.2e-007	1	5895
	R.ISEQFTA->M<-FR.R	0	Liao et al., 2065	0.00037	1	6201
	R.FPGQLNADLRK.L	1	Liao et al., 2066	0.00016	1	6466
	R.FPGQLNADLRK.L	1	Liao et al., 2067	1.9e-005	1	6477
	R.KLAVNMVPFPR.L	1	Liao et al., 2068	0.0042	1	6740
	R.KLAVNMVPFPR.L	1	Liao et al., 2069	1e-005	1	6742
	R.KLAVN->M<-VPFPR.L	1	Liao et al., 2070	0.00039	1	7016
	R.KLAVN->M<-VPFPR.L	1	Liao et al., 2071	0.011	1	7017
	R.IMNTFSVMPSPK.V	0	Liao et al., 2072	4.5e-006	1	8253
	R.INVYYNEAAGNK.Y	0	Liao et al., 2073	1.8e-005	1	8320
	R.IMNTFSV->M<-PSPK.V	0	Liao et al., 2074	0.00018	1	8526
	R.I->M<-NTFSVMPSPK.V	0	Liao et al., 2075	4.2e-006	1	8528
	R.I->M<-NTFSV->M<-PSPK.V	0	Liao et al., 2076	0.00043	1	8839
	K.RISEQFTAMFR.R	1	Liao et al., 2077	0.076	1	8892
	R.ISEQFTAMFRR.K	1	Liao et al., 2078	75	4	8898
	K.RISEQFTA->M<-FR.R	1	Liao et al., 2079	6.4	1	9234
	K.EVDEQMLNVQNK.N	0	Liao et al., 2080	0.0011	1	10163
	K.EVDEQ->M<-LNVQNK.N	0	Liao et al., 2081	0.00014	1	10501
	R.AILVDLEPGTMDSVR.S	0	Liao et al., 2082	3.9e-007	1	13560
	R.LHFFMPGFAPLTSR.G	0	Liao et al., 2083	3.5e-005	1	13685
	R.LHFFMPGFAPLTSR.G	0	Liao et al., 2084	0.0018	1	13686
	R.AILVDLEPGT->M<-DSVR.S	0	Liao et al., 2085	0.0022	1	13917
	R.LHFF->M<-PGFAPLTSR.G	0	Liao et al., 2086	0.0084	1	14038
	R.LHFF->M<-PGFAPLTSR.G	0	Liao et al., 2087	4.5e-005	1	14041
	K.NSSYFVEWIPNNVK.T	0	Liao et al., 2088	0.00039	1	15203
	R.ALTVPELTQQMFDSK.N	0	Liao et al., 2089	0.00086	1	15430
	R.ALTVPELTQQ->M<-FDSK.N	0	Liao et al., 2090	0.0016	1	15743
	R.EIVHIQAGQCGNQIGAK.F	0	Liao et al., 2091	0.031	1	17393
	R.EIVHIQAGQCGNQIGAK.F	0	Liao et al., 2092	1.6e-005	1	17394
	K.MSATFIGNSTAIQELFK.R	0	Liao et al., 2093	5.6e-007	1	17838
	K.->M<-SATFIGNSTAIQELFK.R	0	Liao et al., 2094	1.1e-005	1	18025
	R.MS->M<-KEVDEQMLNVQNK.N	1	Liao et al., 2095	2.7	1	18910
	R.MS->M<-KEVDEQMLNVQNK.N	1	Liao et al., 2096	5.5e-005	1	18911
	R.MS->M<-KEVDEQ->M<-LNVQNK.N	1	Liao et al., 2097	0.0023	1	19122
	R.->M<-S->M<-KEVDEQMLNVQNK.N	1	Liao et al., 2098	0.00013	1	19124
	K.GHYTEGAELVDSVLDVVR.K	0	Liao et al., 2099	1.1e-006	1	19162
	K.GHYTEGAELVDSVLDVVR.K	0	Liao et al., 2100	1.2e-009	1	19165
	R.->M<-S->M<-KEVDEQ->M<-LNVQNK.N	1	Liao et al., 2101	0.011	1	19324
	R.->M<-S->M<-KEVDEQ->M<-LNVQNK.N	1	Liao et al., 2102	7.1e-005	1	19325
	K.MSATFIGNSTAIQELFKR.I	1	Liao et al., 2103	1.9e-007	1	19737
	K.MSATFIGNSTAIQELFKR.I	1	Liao et al., 2104	4.6e-005	2	19738
	K.->M<-SATFIGNSTAIQELFKR.I	1	Liao et al., 2105	4.9e-010	1	19886
	K.->M<-SATFIGNSTAIQELFKR.I	1	Liao et al., 2106	2.1e-008	1	19887
	K.GHYTEGAELVDSVLDVVRK.E	1	Liao et al., 2107	9e-007	1	20348
	K.GHYTEGAELVDSVLDVVRK.E	1	Liao et al., 2108	1.4e-005	1	20350
	-.MREIVHIQAGQCGNQIGAK.F	1	Liao et al., 2109	0.054	1	20507
	-.->M<-REIVHIQAGQCGNQIGAK.F	1	Liao et al., 2110	0.00063	1	20611
	-.->M<-REIVHIQAGQCGNQIGAK.F	1	Liao et al., 2111	0.03	1	20612
	K.LTTPTYGDLNHLVSATMSGVTTCLR.F	0	Liao et al., 2112	1.5e-007	1	23302
	K.LTTPTYGDLNHLVSATMSGVTTCLR.F	0	Liao et al., 2113	6.9e-005	1	23303
	K.LTTPTYGDLNHLVSAT->M<-SGVTTCLR.F	0	Liao et al., 2114	2.3e-006	1	23348
	K.LTTPTYGDLNHLVSAT->M<-SGVTTCLR.F	0	Liao et al., 2115	0.00011	1	23349
	R.SGPFGQIFRPDNFVFGQSGAGNNWAK.G	0	Liao et al., 2116	0.00012	1	23596
	R.SGPFGQIFRPDNFVFGQSGAGNNWAK.G	0	Liao et al., 2117	0.00017	1	23597
	K.FWEVISDEHGIDPTGSYHGDSDLQLER.I	0	Liao et al., 2118	0.00057	1	24087
	K.FWEVISDEHGIDPTGSYHGDSDLQLER.I	0	Liao et al., 2119	0.0012	1	24089
	K.FWEVISDEHGIDPTGSYHGDSDLQLER.I	0	Liao et al., 2120	0.014	1	24105
	R.KESESCDCLQGFQLTHSLGGGTGSGMGTLLISK.I	1	Liao et al., 2121	0.038	1	24534
	R.KESESCDCLQGFQLTHSLGGGTGSGMGTLLISK.I	1	Liao et al., 2122	0.13	1	24535
tr|A0A6P5QZP4|A0A6P5QZP4_MUSCR	Vim	A0A6P5QZP4_uniprot	Liao et al., 2004
	Peptide	Miss	Liao et al., 2124	Expect	Rank	Query
	K.IIAPPER.K	0	Liao et al., 2125	0.012	1	392
	K.RGILTLK.Y	1	Liao et al., 2126	0.18	1	432
	K.AGFAGDDAPR.A	0	Liao et al., 2127	0.0042	1	2036
	R.DLTDYLMK.I	0	Liao et al., 2128	0.012	1	2355
	R.DLTDYL->M<-K.I	0	Liao et al., 2129	0.016	1	2532
	R.GYSFTTTAER.E	0	Liao et al., 2130	0.005	1	4240
	K.EITALAPSTMK.I	0	Liao et al., 2131	0.0052	1	4759
	R.HQGVMVGMGQK.D	0	Liao et al., 2132	4.4e-005	1	4899
	K.EITALAPST->M<-K.I	0	Liao et al., 2133	0.0034	1	4995
	R.HQGV->M<-VGMGQK.D	0	Liao et al., 2134	0.01	1	5174
	R.HQGV->M<-VGMGQK.D	0	Liao et al., 2135	0.0044	1	5175
	K.DSYVGDEAQSK.R	0	Liao et al., 2136	0.095	1	5375
	R.AVFPSIVGRPR.H	0	Liao et al., 2137	0.038	1	5394
	R.AVFPSIVGRPR.H	0	Liao et al., 2138	0.00034	1	5403
	K->.<-QEYDESGPSIVHR.K	0	Liao et al., 2139	4.9e-006	1	11238
	K.IWHHTFYNELR.V	0	Liao et al., 2140	0.021	1	11537
	K.IWHHTFYNELR.V	0	Liao et al., 2141	0.00075	1	11539
	K.QEYDESGPSIVHR.K	0	Liao et al., 2142	7.7e-007	1	11580
	K.QEYDESGPSIVHR.K	0	Liao et al., 2143	2.3e-006	1	11581
	R.LDLAGRDLTDYLMK.I	1	Liao et al., 2144	0.22	1	13749
	K->.<-QEYDESGPSIVHRK.C	1	Liao et al., 2145	0.029	1	13812
	K.QEYDESGPSIVHRK.C	1	Liao et al., 2146	7.4e-005	1	14191
	K.QEYDESGPSIVHRK.C	1	Liao et al., 2147	0.12	1	14192
	K.QEYDESGPSIVHRK.C	1	Liao et al., 2148	8.2e-005	1	14193
	K.SYELPDGQVITIGNER.F	0	Liao et al., 2149	1e-008	1	16902
	M.EEEIAALVIDNGSG->M<-CK.A	0	Liao et al., 2150	2.7	1	17769
	R.VAPEEHPVLLTEAPLNPK.A	0	Liao et al., 2151	8e-006	1	19099
	R.VAPEEHPVLLTEAPLNPK.A	0	Liao et al., 2152	0.0021	1	19104
	K.DLYANTVLSGGTTMYPGIADR.M	0	Liao et al., 2153	3.3e-011	1	21229
	K.DLYANTVLSGGTT->M<-YPGIADR.M	0	Liao et al., 2154	0.76	1	21320
	K.DLYANTVLSGGTT->M<-YPGIADR.M	0	Liao et al., 2155	2.3e-010	1	21326
	R.KDLYANTVLSGGTTMYPGIADR.M	1	Liao et al., 2156	0.00021	1	21930
	R.KDLYANTVLSGGTTMYPGIADR.M	1	Liao et al., 2157	2.8e-008	1	21932
	R.KDLYANTVLSGGTT->M<-YPGIADR.M	1	Liao et al., 2158	1e-007	1	22017
	R.KDLYANTVLSGGTT->M<-YPGIADR.M	1	Liao et al., 2159	9.5e-006	1	22020
	R.HQGV->M<-VG->M<-GQKDSYVGDEAQSK.R	1	Liao et al., 2160	1.5e-005	1	22128
	R.HQGV->M<-VG->M<-GQKDSYVGDEAQSK.R	1	Liao et al., 2161	0.00018	1	22129
	R.HQGV->M<-VGMGQKDSYVGDEAQSKR.G	2	Liao et al., 2162	15	1	22711
	R.HQGV->M<-VG->M<-GQKDSYVGDEAQSKR.G	2	Liao et al., 2163	2.4e-007	1	22775
	K.LCYVALDFEQEMATAASSSSLEK.S	0	Liao et al., 2164	3.3e-009	1	22816
	K.LCYVALDFEQEMATAASSSSLEK.S	0	Liao et al., 2165	0.55	1	22817
	R.TTGIVMDSGDGVTHTVPIYEGYALPHAILR.L	0	Liao et al., 2166	0.00063	1	24219
	R.TTGIVMDSGDGVTHTVPIYEGYALPHAILR.L	0	Liao et al., 2167	0.00054	1	24220
	R.TTGIVMDSGDGVTHTVPIYEGYALPHAILR.L	0	Liao et al., 2168	0.00071	1	24221
	R.TTGIV->M<-DSGDGVTHTVPIYEGYALPHAILR.L	0	Liao et al., 2169	7.9e-005	1	24246
	R.TTGIV->M<-DSGDGVTHTVPIYEGYALPHAILR.L	0	Liao et al., 2170	7.9e-006	1	24255
	R.CPEALFQPSFLGMESCGIHETTFNSIMK.C	0	Liao et al., 2171	0.25	1	24283
	R.CPEALFQPSFLG->M<-ESCGIHETTFNSIMK.C	0	Liao et al., 2172	0.32	1	24311
tr|A0A6P5QYP7|A0A6P5QYP7_MUSCR	Ckb	A0A6P5QYP7_uniprot	Liao et al., 2004
	Peptide	Miss	Liao et al., 2174	Expect	Rank	Query
	K.IIAPPER.K	0	Liao et al., 2175	0.012	1	392
	K.RGILTLK.Y	1	Liao et al., 2176	0.18	1	432
	K.AGFAGDDAPR.A	0	Liao et al., 2177	0.0042	1	2036
	R.DLTDYLMK.I	0	Liao et al., 2178	0.012	1	2355
	R.DLTDYL->M<-K.I	0	Liao et al., 2179	0.016	1	2532
	R.GYSFTTTAER.E	0	Liao et al., 2180	0.005	1	4240
	R.HQGVMVGMGQK.D	0	Liao et al., 2181	4.4e-005	1	4899
	R.HQGV->M<-VGMGQK.D	0	Liao et al., 2182	0.01	1	5174
	R.HQGV->M<-VGMGQK.D	0	Liao et al., 2183	0.0044	1	5175
	K.DSYVGDEAQSK.R	0	Liao et al., 2184	0.095	1	5375
	R.AVFPSIVGRPR.H	0	Liao et al., 2185	0.038	1	5394
	R.AVFPSIVGRPR.H	0	Liao et al., 2186	0.00034	1	5403
	K->.<-QEYDESGPSIVHR.K	0	Liao et al., 2187	4.9e-006	1	11238
	K.IWHHTFYNELR.V	0	Liao et al., 2188	0.021	1	11537
	K.IWHHTFYNELR.V	0	Liao et al., 2189	0.00075	1	11539
	K.QEYDESGPSIVHR.K	0	Liao et al., 2190	7.7e-007	1	11580
	K.QEYDESGPSIVHR.K	0	Liao et al., 2191	2.3e-006	1	11581
	R.LDLAGRDLTDYLMK.I	1	Liao et al., 2192	0.22	1	13749
	K->.<-QEYDESGPSIVHRK.C	1	Liao et al., 2193	0.029	1	13812
	K.QEYDESGPSIVHRK.C	1	Liao et al., 2194	7.4e-005	1	14191
	K.QEYDESGPSIVHRK.C	1	Liao et al., 2195	0.12	1	14192
	K.QEYDESGPSIVHRK.C	1	Liao et al., 2196	8.2e-005	1	14193
	K.SYELPDGQVITIGNER.F	0	Liao et al., 2197	1e-008	1	16902
	K.YPIEHGIITNWDDMEK.I	0	Liao et al., 2198	0.0072	1	19202
	K.YPIEHGIITNWDDMEK.I	0	Liao et al., 2199	0.054	1	19212
	K.YPIEHGIITNWDD->M<-EK.I	0	Liao et al., 2200	0.051	1	19375
	K.YPIEHGIITNWDD->M<-EK.I	0	Liao et al., 2201	0.18	1	19381
	K.DLYANTVLSGGTTMYPGIADR.M	0	Liao et al., 2202	3.3e-011	1	21229
	K.DLYANTVLSGGTT->M<-YPGIADR.M	0	Liao et al., 2203	0.76	1	21320
	K.DLYANTVLSGGTT->M<-YPGIADR.M	0	Liao et al., 2204	2.3e-010	1	21326
	R.KDLYANTVLSGGTTMYPGIADR.M	1	Liao et al., 2205	0.00021	1	21930
	R.KDLYANTVLSGGTTMYPGIADR.M	1	Liao et al., 2206	2.8e-008	1	21932
	R.KDLYANTVLSGGTT->M<-YPGIADR.M	1	Liao et al., 2207	1e-007	1	22017
	R.KDLYANTVLSGGTT->M<-YPGIADR.M	1	Liao et al., 2208	9.5e-006	1	22020
	R.HQGV->M<-VG->M<-GQKDSYVGDEAQSK.R	1	Liao et al., 2209	1.5e-005	1	22128
	R.HQGV->M<-VG->M<-GQKDSYVGDEAQSK.R	1	Liao et al., 2210	0.00018	1	22129
	R.HQGV->M<-VGMGQKDSYVGDEAQSKR.G	2	Liao et al., 2211	15	1	22711
	R.HQGV->M<-VG->M<-GQKDSYVGDEAQSKR.G	2	Liao et al., 2212	2.4e-007	1	22775
	K.LCYVALDFEQEMATAASSSSLEK.S	0	Liao et al., 2213	3.3e-009	1	22816
	K.LCYVALDFEQEMATAASSSSLEK.S	0	Liao et al., 2214	0.55	1	22817
	R.TTGIVMDSGDGVTHTVPIYEGYALPHAILR.L	0	Liao et al., 2215	0.00063	1	24219
	R.TTGIVMDSGDGVTHTVPIYEGYALPHAILR.L	0	Liao et al., 2216	0.00054	1	24220
	R.TTGIVMDSGDGVTHTVPIYEGYALPHAILR.L	0	Liao et al., 2217	0.00071	1	24221
	R.TTGIV->M<-DSGDGVTHTVPIYEGYALPHAILR.L	0	Liao et al., 2218	7.9e-005	1	24246
	R.TTGIV->M<-DSGDGVTHTVPIYEGYALPHAILR.L	0	Liao et al., 2219	7.9e-006	1	24255
	R.CPEALFQPSFLGMESCGIHETTFNSIMK.C	0	Liao et al., 2220	0.25	1	24283
	R.CPEALFQPSFLG->M<-ESCGIHETTFNSIMK.C	0	Liao et al., 2221	0.32	1	24311
tr|Q3UA81|Q3UA81_MOUSE	Eef1a1	Q3UA81_uniprot	Liao et al., 2004
	Peptide	Miss	Liao et al., 2223	Expect	Rank	Query
	K.FDLMYAK.R	0	Liao et al., 2224	0.0057	1	1116
	K.FDL->M<-YAK.R	0	Liao et al., 2225	0.017	1	1260
	R.EDMAALEK.D	0	Liao et al., 2226	0.0091	1	1288
	K.DVNAAIAAIK.T	0	Liao et al., 2227	71	1	2165
	K.EIIDPVLDR.I	0	Liao et al., 2228	0.13	1	3280
	K.YMACCLLYR.G	0	Liao et al., 2229	2.5e-005	1	6269
	K.Y->M<-ACCLLYR.G	0	Liao et al., 2230	1.6e-005	1	6600
	R.LDHKFDLMYAK.R	1	Liao et al., 2231	0.00038	1	8761
	R.LDHKFDLMYAK.R	1	Liao et al., 2232	0.0015	1	8768
	R->.<-QLFHPEQLITGK.E	0	Liao et al., 2233	0.0079	1	9065
	R.LDHKFDL->M<-YAK.R	1	Liao et al., 2234	0.0017	1	9109
	R.LDHKFDL->M<-YAK.R	1	Liao et al., 2235	0.026	1	9111
	R.QLFHPEQLITGK.E	0	Liao et al., 2236	0.00019	1	9417
	R.QLFHPEQLITGK.E	0	Liao et al., 2237	0.0076	1	9426
	R.LISQIVSSITASLR.F	0	Liao et al., 2238	1.6e-006	1	11014
	R.SIQFVDWCPTGFK.V	0	Liao et al., 2239	0.0053	1	12965
	R.AVFVDLEPTVIDEIR.N	0	Liao et al., 2240	5.1e-005	1	15597
	R.NLDIERPTYTNLNR.L	0	Liao et al., 2241	0.0088	1	15649
	R.NLDIERPTYTNLNR.L	0	Liao et al., 2242	0.065	1	15662
	R.IHFPLATYAPVISAEK.A	0	Liao et al., 2243	1.5e-006	1	16323
	R.IHFPLATYAPVISAEK.A	0	Liao et al., 2244	0.00093	1	16351
	K.VGINYQPPTVVPGGDLAK.V	0	Liao et al., 2245	0.0011	1	17444
	R.AVCMLSNTTAIAEAWAR.L	0	Liao et al., 2246	3.6e-008	1	17942
	R.AVCMLSNTTAIAEAWAR.L	0	Liao et al., 2247	1.3e-005	1	17943
	R.RNLDIERPTYTNLNR.L	1	Liao et al., 2248	0.063	1	18041
	R.RNLDIERPTYTNLNR.L	1	Liao et al., 2249	0.12	1	18042
	R.RNLDIERPTYTNLNR.L	1	Liao et al., 2250	0.39	1	18044
	R.AVC->M<-LSNTTAIAEAWAR.L	0	Liao et al., 2251	4.4e-009	1	18139
	R.AVC->M<-LSNTTAIAEAWAR.L	0	Liao et al., 2252	0.77	1	18147
	R.AFVHWYVGEGMEEGEFSEAR.E	0	Liao et al., 2253	9.9e-006	1	21871
	R.AFVHWYVGEGMEEGEFSEAR.E	0	Liao et al., 2254	5.3e-007	1	21873
	R.AFVHWYVGEG->M<-EEGEFSEAR.E	0	Liao et al., 2255	1.1e-005	1	21948
	R.AFVHWYVGEG->M<-EEGEFSEAR.E	0	Liao et al., 2256	0.00026	1	21951
	R.KFVHWYVGEGMEEGEFSEAR.E	1	Liao et al., 2257	11	1	22148
	R.KFVHWYVGEGMEEGEFSEAR.E	1	Liao et al., 2258	2	1	22166
	R.IFVHWYVGEG->M<-EEGEFSEAR.E	0	Liao et al., 2259	0.028	1	22170
	R->.<-QLFHPEQLITGKEDAANNYAR.G	1	Liao et al., 2260	9.5e-008	1	22198
	R->.<-QLFHPEQLITGKEDAANNYAR.G	1	Liao et al., 2261	1.4e-007	1	22199
	R.FDGALNVDLTEFQTNLVPYPR.I	0	Liao et al., 2262	5.5e-009	1	22267
	R.FDGALNVDLTEFQTNLVPYPR.I	0	Liao et al., 2263	0.0026	1	22268
	R.QLFHPEQLITGKEDAANNYAR.G	1	Liao et al., 2264	0.00017	1	22319
	R.QLFHPEQLITGKEDAANNYAR.G	1	Liao et al., 2265	5.7e-006	1	22323
	R.QLFHPEQLITGKEDAANNYAR.G	1	Liao et al., 2266	5.2e-006	1	22326
	K.AYHEQLSVAEITNACFEPANQMVK.C	0	Liao et al., 2267	2.3e-006	1	23428
	K.AYHEQLSVAEITNACFEPANQMVK.C	0	Liao et al., 2268	0.0014	1	23429
	K.AYHEQLSVAEITNACFEPANQ->M<-VK.C	0	Liao et al., 2269	3.1e-007	1	23502
	K.AYHEQLSVAEITNACFEPANQ->M<-VK.C	0	Liao et al., 2270	0.0086	1	23503
tr|A0A6P7QG65|A0A6P7QG65_MUSCR	Ywhaz	A0A6P7QG65_uniprot	Liao et al., 2004
	Peptide	Miss	Liao et al., 2272	Expect	Rank	Query
	K.STELLIR.K	0	Liao et al., 2273	0.00037	1	658
	K.VFLENVIR.D	0	Liao et al., 2274	0.00014	1	2222
	R.YRPGTVALR.E	0	Liao et al., 2275	0.3	1	2846
	R.DAVTYTEHAK.R	0	Liao et al., 2276	0.00018	1	4276
	R.ISGLIYEETR.G	0	Liao et al., 2277	1.3e-005	1	5080
	K.TVTAMDVVYALK.R	0	Liao et al., 2278	4.3e-007	1	7481
	R.DNIQGITKPAIR.R	0	Liao et al., 2279	0.007	1	7774
	R.DNIQGITKPAIR.R	0	Liao et al., 2280	7.5e-008	1	7781
	K.TVTA->M<-DVVYALK.R	0	Liao et al., 2281	1.1e-006	1	7817
	R.EIAQDFKTDLR.F	1	Liao et al., 2282	2.1e-005	1	7953
	R.EIAQDFKTDLR.F	1	Liao et al., 2283	0.0026	1	7954
	K.RISGLIYEETR.G	1	Liao et al., 2284	0.00013	1	7984
	K.RISGLIYEETR.G	1	Liao et al., 2285	0.033	1	7986
	R.KTVTAMDVVYALK.R	1	Liao et al., 2286	3.7e-005	1	9950
	R.KTVTAMDVVYALK.R	1	Liao et al., 2287	6.3e-009	1	9959
	R.KTVTA->M<-DVVYALK.R	1	Liao et al., 2288	3.5e-007	1	10326
	R.KTVTA->M<-DVVYALK.R	1	Liao et al., 2289	0.089	1	10328
	K.TVTAMDVVYALKR.Q	1	Liao et al., 2290	8.1e-007	1	10580
	K.TVTAMDVVYALKR.Q	1	Liao et al., 2291	1.4e-005	1	10582
	K.TVTA->M<-DVVYALKR.Q	1	Liao et al., 2292	0.00015	1	10923
	K.TVTA->M<-DVVYALKR.Q	1	Liao et al., 2293	8.3e-007	1	10927
	R.KTVTAMDVVYALKR.Q	2	Liao et al., 2294	2.6e-007	1	13181
	R.KTVTAMDVVYALKR.Q	2	Liao et al., 2295	5e-007	1	13182
	R.KTVTA->M<-DVVYALKR.Q	2	Liao et al., 2296	0.12	1	13457
	K.VFLENVIRDAVTYTEHAK.R	1	Liao et al., 2297	1.7	1	20476
tr|A0A6P5QMD4|A0A6P5QMD4_MUSCR	Acly	A0A6P5QMD4_uniprot	Liao et al., 2004
	Peptide	Miss	Liao et al., 2299	Expect	Rank	Query
	K->.<-QIIDLVLDR.I	0	Liao et al., 2300	0.00019	1	3272
	K.EIIDLVLDR.I	0	Liao et al., 2301	0.00017	1	3478
	K.MIIDLVLDR.I	0	Liao et al., 2302	11	2	3531
	R->.<-QLFHPEQLITGK.E	0	Liao et al., 2303	0.0079	1	9065
	R.QLFHPEQLITGK.E	0	Liao et al., 2304	0.00019	1	9417
	R.QLFHPEQLITGK.E	0	Liao et al., 2305	0.0076	1	9426
	R.AVFVDLEPTVIDEVR.T	0	Liao et al., 2306	1.2e-009	1	15328
	R.AVFVDLEPTVIDEVR.T	0	Liao et al., 2307	0.02	1	15355
	K.TIGGGDDSFNTFFSETGAGK.H	0	Liao et al., 2308	9.3e-010	1	19672
	R.AVFVDLEPTVIDEVRTGTYR.Q	1	Liao et al., 2309	9.1	1	21630
	R->.<-QLFHPEQLITGKEDAANNYAR.G	1	Liao et al., 2310	9.5e-008	1	22198
	R->.<-QLFHPEQLITGKEDAANNYAR.G	1	Liao et al., 2311	1.4e-007	1	22199
	R.QLFHPEQLITGKEDAANNYAR.G	1	Liao et al., 2312	0.00017	1	22319
	R.QLFHPEQLITGKEDAANNYAR.G	1	Liao et al., 2313	5.7e-006	1	22323
	R.QLFHPEQLITGKEDAANNYAR.G	1	Liao et al., 2314	5.2e-006	1	22326
tr|A0A6P5PV16|A0A6P5PV16_MUSCR	Hnrnpa2b1	A0A6P5PV16_uniprot	Liao et al., 2004
	Peptide	Miss	Score	Expect	Rank	Query
	R.MSVIWDK.A	0	35	0.035	1	1044
	R.->M<-SVIWDK.A	0	(9)	9.1	1	1153
	K.VFNLYPR.K	0	40	0.0052	1	1320
	K.SAAEVIAQAR.K	0	52	0.00058	1	2561
	R.GSPLVVISQGK.I	0	38	0.0077	1	3455
	R.KPFPDFVYK.R	0	48	0.0013	1	4380
	K.GIQEEMEALVK.D	0	40	0.012	1	6227
	R.MVIPGGIDVHTR.F	0	(49)	0.0012	1	7143
	R.MVIPGGIDVHTR.F	0	(51)	0.00073	1	7144
	R.KPFPDFVYKR.I	1	54	0.00024	1	7186
	R.KPFPDFVYKR.I	1	(18)	0.89	1	7187
	K->.<-QIGENLIVPGGVK.T	0	(37)	0.009	1	7386
	R.->M<-VIPGGIDVHTR.F	0	53	0.00049	1	7472
	R.->M<-VIPGGIDVHTR.F	0	(26)	0.21	1	7477
	K.QIGENLIVPGGVK.T	0	48	0.00055	1	7744
	K.AAEDEEVPAFFK.N	0	31	0.05	1	8274
	K.EALQNIYDQSDR.L	0	91	5.2e-008	1	10252
	R.GLYDGPVCEVSVTPK.T	0	61	8.1e-005	1	13676
	K.IVLEDGTLHVTEGSGR.Y	0	96	2.1e-008	1	14934
	K.IVLEDGTLHVTEGSGR.Y	0	(74)	3e-006	1	14941
	K.MDENQFVAVTSTNAAK.V	0	(100)	5.8e-009	1	15784
	K.->M<-DENQFVAVTSTNAAK.V	0	102	3e-009	1	16050
	K.DNFTLIPEGTNGTEER.M	0	52	0.00054	1	16945
	R.SITIANQTNCPLYVTK.V	0	54	0.00039	1	17399
	R.FQLTDSQIYEVLSVIR.D	0	76	1.7e-006	1	18509
	R.ISVGSDADLVIWDPDSVK.T	0	55	0.0003	1	18590
	K.THNSALEYNIFEGMECR.G	0	71	2.1e-006	1	20215
	K.THNSALEYNIFEGMECR.G	0	(67)	6.2e-006	1	20216
	K.THNSALEYNIFEG->M<-ECR.G	0	(58)	3.1e-005	1	20335
	K.THNSALEYNIFEG->M<-ECR.G	0	(16)	0.66	1	20337
	R.FQMPDQGMTSADDFFQGTK.A	0	78	3.5e-007	1	20800
	R.FQ->M<-PDQGMTSADDFFQGTK.A	0	(52)	6.9e-005	1	20895
	R.FQMPDQG->M<-TSADDFFQGTK.A	0	(64)	4.4e-006	1	20896
	R.NLHQSGFSLSGAQIDDNIPR.R	0	97	2.2e-008	1	20906
	R.NLHQSGFSLSGAQIDDNIPR.R	0	(87)	2.1e-007	1	20907
	R.FQ->M<-PDQG->M<-TSADDFFQGTK.A	0	(56)	2.2e-005	1	21008
	R.NLHQSGFSLSGAQIDDNIPRR.T	1	(23)	0.51	1	21852
	R.NLHQSGFSLSGAQIDDNIPRR.T	1	24	0.41	1	21853
	K.IVNDDQSFYADIY->M<-EDGLIK.Q	0	39	0.0081	1	22043
	R.DIGAIAQVHAENGDIIAEEQQR.I	0	(64)	3.4e-005	1	22089
	R.DIGAIAQVHAENGDIIAEEQQR.I	0	103	4.1e-009	1	22091
	K.GTVVYGEPITASLGTDGSHYWSK.N	0	70	8.7e-006	1	22372
	K.GTVVYGEPITASLGTDGSHYWSK.N	0	(65)	2.8e-005	1	22375
	K.KGTVVYGEPITASLGTDGSHYWSK.N	1	27	0.19	1	22823
	R.KKGTVVYGEPITASLGTDGSHYWSK.N	2	5	27	1	23228
	R.ILDLGITGPEGHVLSRPEEVEAEAVNR.S	0	(24)	0.19	1	23786
	R.ILDLGITGPEGHVLSRPEEVEAEAVNR.S	0	(20)	0.46	1	23788
	R.ILDLGITGPEGHVLSRPEEVEAEAVNR.S	0	31	0.037	1	23791
sp|Q91XV3|BASP1_MOUSE	Basp1	Q91XV3_uniprot	Pedrero-Prieto et al., 2019
	Peptide	Miss	Score	Expect	Rank	Query
	R.LADLLGK.I	0	41	0.009	1	73
	R.VISFIR.Q	0	41	0.0016	1	103
	K.LQVLLR.D	0	20	0.18	1	130
	K.IDLEVR.S	0	33	0.088	1	136
	K.IVPFFK.L	0	26	0.063	1	171
	K.VPVNLLR.A	0	34	0.0034	1	486
	R.FYFDPK.Q	0	12	1.9	1	537
	R.VPLAIVNK.A	0	34	0.0057	1	847
	K.HFPNIDK.E	0	7	12	5	946
	R.DLEASIAR.Y	0	18	2.2	1	1003
	R.LSLPPNVR.I	0	14	1.1	1	1166
	K.GVWSELSK.V	0	12	7.3	1	1277
	K.MVVLSLPR.I	0	65	3.1e-005	1	1394
	R.YAPLGWSK.K	0	4	31	1	1448
	R.TLINELVK.G	0	13	2.7	2	1501
	R.KNLESALR.F	1	9	14	2	1508
	R.LSCLPAFK.D	0	27	0.24	1	1563
	R.IFTIESAR.V	0	4	26	4	1567
	R.AELGEYIR.R	0	21	0.71	1	1718
	K.ALGEYLER.E	0	36	0.023	1	1719
	R.FFEREVK.M	1	8	8.5	2	1794
	K.SVLVSAGNVK.R	0	23	0.4	1	1995
	K.YATLATVSR.C	0	33	0.028	1	2096
	K.LQGEFQLR.L	0	46	0.0025	1	2249
	R.TFSSIPVSR.I	0	7	16	1	2292
	R.GWDDLFNK.V	0	22	0.41	1	2299
	R.IWAHEALR.L	0	51	0.00068	1	2312
	R.LLNTFLER.L	0	65	1.7e-005	1	2459
	R.SLAMTKPDR.Q	0	4	46	10	2613
	K.WFTSQVIR.N	0	30	0.091	1	2878
	K.TMTLFSALR.A	0	11	5.6	1	2905
	R.AATSPALFNR.C	0	66	2.4e-005	1	3018
	K.ANEVEQMIR.D	0	29	0.11	1	3552
	K.HLLPVETQR.F	0	40	0.0055	1	3604
	R.LDQMRKFR.R	2	2	55	3	3616
	K.DLFQVAFNR.V	0	46	0.0025	1	3872
	K.SLLQALNEVK.G	0	34	0.028	1	3952
	R.IMFEVQDLK.Y	0	28	0.16	1	4061
	K.WQALLVQIR.K	0	35	0.011	1	4130
	K.LEHIMDLTR.L	0	30	0.078	1	4139
	R.LGGSPFGPAGTGK.T	0	43	0.0059	1	4486
	R.EYQTQLIQR.V	0	47	0.0019	1	5019
	K.VPQIEVETHK.V	0	44	0.0027	1	5043
	K.VPQIEVETHK.V	0	(40)	0.0074	1	5044
	K.SFEWLSQMR.F	0	34	0.024	1	5118
	R.VTFVNFTVTR.S	0	26	0.16	1	5128
	R.ILGVRLQAGLR.A	1	1	9.3	4	5337
	K.TLMAQSIYGGR.V	0	63	4e-005	1	5342
	R.TEYLSNADER.L	0	56	8.7e-005	1	5352
	R.TSFLDDAFRK.N	1	(2)	65	1	5413
	R.TSFLDDAFRK.N	1	45	0.0031	1	5415
	R.LFLTMEINPK.V	0	47	0.0016	1	5533
	R->.<-QMVEHGGFYR.T	0	(25)	0.082	1	5540
	K.LYQEMFAWK.M	0	48	0.00097	1	5678
	R.TTDLLTDWEK.T	0	50	0.00088	1	5760
	K.EGTEAWEAAMK.R	0	12	2	1	5778
	R.QMVEHGGFYR.T	0	29	0.06	1	5785
	R.QMVEHGGFYR.T	0	(21)	0.36	1	5786
	K.EFGPVVIDYGK.V	0	24	0.44	1	5790
	K.EQPWVSVQPR.K	0	26	0.21	1	5822
	R.IFVFEPPPGVK.A	0	39	0.0094	1	5904
	K.INEWLTLVEK.E	0	50	0.00099	1	6190
	R->.<-QALVAIFTHLR.K	0	60	3.8e-005	1	6346
	R.QNLDGLLNQLK.N	0	43	0.0038	1	6412
	R.NTISLLVAGLKK.E	1	59	1.4e-005	1	6444
	R.QALVAIFTHLR.K	0	(49)	0.00036	1	6688
	R.GKEIVLSAGSTPK.I	1	49	0.00082	1	7008
	R.LAETVFNFQEK.V	0	28	0.13	1	7765
	R.LLLIQAFRPDR.L	0	(6)	8.2	1	8090
	R.LLLIQAFRPDR.L	0	13	1.3	1	8091
	K.TSAPITCELLNK.Q	0	12	6.2	1	8169
	K.YTGEDFDEDLR.T	0	52	9.4e-005	1	8401
	K.LHSLQPHACFR.L	0	23	0.55	1	8491
	R.FNALFVRPHIR.G	0	8	7.7	1	8573
	K.ETVDQVEELRR.D	1	3	55	1	8635
	K.VNFLPEIITLSK.E	0	44	0.0012	1	8649
	R.DLPPVSGSIIWAK.Q	0	50	0.00059	1	8823
	R.VQVALEELQDLK.G	0	60	6.1e-005	1	8872
	K.LMHVAYEEFEK.V	0	12	3.9	1	9091
	K.DHLYGTLDPNTR.E	0	21	0.65	1	9233
	R.VLLTTQGVDMISK.M	0	79	9e-007	1	9295
	K->.<-QLQNISQAAASGGAK.E	0	(31)	0.06	1	9738
	K.QLQNISQAAASGGAK.E	0	52	0.00063	1	10078
	K.TFDHYCEYRR.T	1	19	0.31	1	10148
	R.CYLTMTQALEAR.L	0	25	0.2	1	10353
	R.AWTQVLLGQAEDK.A	0	65	3.8e-005	1	10424
	K.VMSQEIQEQLHK.Q	0	40	0.0093	1	10656
	K.VMSQEIQEQLHK.Q	0	(20)	0.89	1	10657
	R.EWTDGLFTHVLR.K	0	59	0.00013	1	10731
	R.LEGVEGVAHIIDPK.A	0	28	0.13	1	10814
	R.LEGVEGVAHIIDPK.A	0	(13)	4.3	1	10815
	R.KYTGEDFDEDLR.T	1	40	0.0025	1	11003
	K.KLHSLQPHACFR.L	1	14	4.1	1	11155
	K.KLHSLQPHACFR.L	1	(5)	30	2	11156
	R.SSLQSQCLNEVLK.A	0	50	0.0011	1	11371
	K.IQGLTVEQAEAVVR.L	0	72	3.6e-006	1	11492
	R.FQSISTEFLALMK.K	0	56	0.00021	1	11515
	K.WAIAQLNYADMLK.R	0	79	1.1e-006	1	11983
	K.VAAPDVVVPTLDTVR.H	0	33	0.02	1	12288
	R->.<-QPQGHLLLIGVSGAGK.T	0	80	5.3e-007	1	12400
	K.EGLMLDSHEELYK.W	0	22	0.5	1	12519
	R.VKDDIESLHDKFK.V	2	56	0.00023	1	12721
	K.FNYGFEYLGVQDK.L	0	41	0.0049	1	12862
	R->.<-QNISPDKIPWSALK.T	1	39	0.01	1	12871
	K.ASVVTLPVYLNFTR.A	0	34	0.016	1	12878
	K.DSAIQQQVANLQ->M<-K.I	0	18	1.7	1	13080
	R.QNISPDKIPWSALK.T	1	(21)	0.43	1	13221
	K.IKETVDQVEELRR.D	2	(16)	1.9	1	13545
	K.IKETVDQVEELRR.D	2	18	1.2	1	13546
	R.KLEHLITELVHQR.D	1	33	0.017	1	13574
	R.IQFVGACNPPTDPGR.K	0	62	5.5e-005	1	13846
	K.QALETVNDYNPLMK.D	0	34	0.045	1	13996
	K.FLSDPQVHTVLVER.S	0	59	0.0001	1	14114
	K.FLSDPQVHTVLVER.S	0	(28)	0.099	1	14115
	K.NVHLAPGWL->M<-QLEK.K	0	12	5.4	1	14361
	K.SPLVMDVLNIQGVQR.S	0	96	1.6e-008	1	14685
	K.DFPLNDLLSATELDK.I	0	28	0.16	1	15056
	K.WAIAQLNYADMLKR.V	1	68	1.4e-005	1	15105
	K.KASVVTLPVYLNFTR.A	1	11	2.4	1	15464
	K.RAPVIDADKPVSSQLR.V	1	36	0.0095	1	16221
	R.FTQDTQPHYIYSPR.E	0	(58)	0.00012	1	16246
	R.FTQDTQPHYIYSPR.E	0	71	6.7e-006	1	16247
	R.->M<-KLNTQEIFDDWAR.K	1	5	26	1	16772
	R.SELEEQQMHLNVGLR.K	0	36	0.024	1	16773
	K.QTDVLQQLSIQMANAK.F	0	30	0.081	1	16838
	K.EALELTDTGLLSGSEER.V	0	71	9.7e-006	1	17346
	K.LSLSNAISTVLPLTQLR.W	0	47	0.0002	1	17464
	K.VFEEDALSWEDKLNR.I	1	70	7.1e-006	1	17767
	R.ILDDDTIITTLENLKR.E	1	26	0.14	1	18020
	K.NY->M<-SNPSYNYEIVNR.A	0	70	3e-006	1	18122
	R.ITNQVIYLNPPIEECR.Y	0	54	0.00038	1	19177
	K.DFPLNDLLSATELDKIR.Q	1	85	2.3e-007	1	19186
	R.MLSAVSQQVQCIQEALR.E	0	42	0.0055	1	19223
	K.GTVGEPTYDAEFQHFLR.G	0	(39)	0.0091	1	19272
	K.GTVGEPTYDAEFQHFLR.G	0	90	7.2e-008	1	19274
	K.EDLDKVEPAVIEAQNAVK.S	1	33	0.042	1	19281
	K.GKEDEGEEAASPMLQIQR.D	1	79	7.8e-007	1	19509
	R.EVWNTYELDLVNYQNK.C	0	79	1.1e-006	1	19872
	K.LCDEQLSSQSHYDFGLR.A	0	49	0.00042	1	20112
	R.HYLDFINHYANLFHEK.R	0	5	28	1	20159
	K.AHQANQLYPFAISLIESVR.T	0	67	1.5e-005	1	20836
	K.AVDDLNLHSYSNLPIWVNK.L	0	42	0.0054	1	21097
	K.AVDDLNLHSYSNLPIWVNK.L	0	(25)	0.22	1	21098
	R.EAIVNSCVFVHQTLHQANAR.L	0	37	0.019	1	21712
	R.TYAEPLTAAMVEFYTMSQER.F	0	75	1.9e-006	1	21915
	R.NVAQYNANHPDFPMQIEQLER.Y	0	69	9.1e-006	1	22670
	K.TKPVTGNLRPEEALQALTIYEGK.F	0	3	20	1	22734
	K.VTDFGDKVEDPTFLNQLQSGVNR.W	1	68	1.2e-005	1	22930
	R.FGNPLLVQDVESYDPVLNPVLNR.E	0	73	2.6e-006	1	22989
	R.VLRPQVTAVAQQNQGEAPEPQDMK.V	0	35	0.029	1	23105
	R.HVPVVYVDYPGPASLTQIYGTFNR.A	0	59	0.00012	1	23272
sp|P40142|TKT_MOUSE	Tkt	P40142_uniprot	Liao et al., 2004
	Peptide	Miss	Score	Expect	Rank	Query
	K.RGILTLK.Y	1	19	0.18	1	432
	K.AGFAGDDAPR.A	0	40	0.0042	1	2036
	R.DLTDYLMK.I	0	37	0.012	1	2355
	R.DLTDYL->M<-K.I	0	(35)	0.016	1	2532
	R.CPEALFQPS.-	0	6	12	1	3027
	R.GYSFTTTAER.E	0	40	0.005	1	4240
	R.HQGVMVGMGQK.D	0	62	4.4e-005	1	4899
	R.HQGV->M<-VGMGQK.D	0	(37)	0.01	1	5174
	R.HQGV->M<-VGMGQK.D	0	(41)	0.0044	1	5175
	K.DSYVGDEAQSK.R	0	25	0.095	1	5375
	R.AVFPSIVGRPR.H	0	(31)	0.038	1	5394
	R.AVFPSIVGRPR.H	0	52	0.00034	1	5403
	R.FRCPEALFQPS.-	1	19	0.84	1	8250
	K.IWHHTFYNELR.V	0	(36)	0.021	1	11537
	K.IWHHTFYNELR.V	0	51	0.00075	1	11539
	R.LDLAGRDLTDYLMK.I	1	25	0.22	1	13749
	K.SYELPDGQVITIGNER.F	0	100	1e-008	1	16902
	R.VAPEEHPVLLTEAPLNPK.A	0	68	8e-006	1	19099
	R.VAPEEHPVLLTEAPLNPK.A	0	(44)	0.0021	1	19104
	R.HQGV->M<-VG->M<-GQKDSYVGDEAQSK.R	1	64	1.5e-005	1	22128
	R.HQGV->M<-VG->M<-GQKDSYVGDEAQSK.R	1	(53)	0.00018	1	22129
	R.HQGV->M<-VGMGQKDSYVGDEAQSKR.G	2	(5)	15	1	22711
	R.HQGV->M<-VG->M<-GQKDSYVGDEAQSKR.G	2	84	2.4e-007	1	22775
	K.LCYVALDFEQEMATAASSSSLEK.S	0	102	3.3e-009	1	22816
	K.LCYVALDFEQEMATAASSSSLEK.S	0	(20)	0.55	1	22817
	R.TTGIVMDSGDGVTHTVPIYEGYALPHAILR.L	0	(50)	0.00063	1	24219
	R.TTGIVMDSGDGVTHTVPIYEGYALPHAILR.L	0	(50)	0.00054	1	24220
	R.TTGIVMDSGDGVTHTVPIYEGYALPHAILR.L	0	(49)	0.00071	1	24221
	R.TTGIV->M<-DSGDGVTHTVPIYEGYALPHAILR.L	0	(59)	7.9e-005	1	24246
	R.TTGIV->M<-DSGDGVTHTVPIYEGYALPHAILR.L	0	69	7.9e-006	1	24255
sp|Q9EQF6|DPYL5_MOUSE	Dpysl5	Q9EQF6_uniprot	Pedrero-Prieto et al., 2019
	Peptide	Miss	Score	Expect	Rank	Query
	K.VCNPIITK.L	0	25	0.36	1	1642
	K.EIAEAYLGK.T	0	16	2.2	1	2290
	K.LLQDFFNGK.E	0	42	0.0049	1	3417
	K.VQVEYKGETK.S	1	(24)	0.3	1	5065
	K.VQVEYKGETK.S	1	27	0.2	1	5067
	K.FELTGIPPAPR.G	0	22	0.45	1	5362
	K.DAGTIAGLNVLR.I	0	57	0.00015	1	5427
	K.VEIIANDQGNR.T	0	61	8.8e-005	1	5868
	R.MVNHFIAEFK.R	0	38	0.017	1	5998
	R.MVNHFIAEFK.R	0	(23)	0.46	1	5999
	R.->M<-VNHFIAEFK.R	0	(30)	0.095	1	6330
	R.->M<-VNHFIAEFK.R	0	(19)	1.1	1	6332
	K.MKEIAEAYLGK.T	1	56	0.00021	1	6361
	K.CNEIISWLDK.N	0	61	6.9e-005	1	6852
	K.NSLESYAFNMK.A	0	62	3.6e-005	1	7324
	K.NSLESYAFN->M<-K.A	0	(45)	0.0014	1	7657
	R.RFDDAVVQSDMK.H	1	79	9.4e-007	1	9399
	R.RFDDAVVQSDMK.H	1	(22)	0.43	1	9402
	R.RFDDAVVQSD->M<-K.H	1	(67)	1.2e-005	1	9736
	R.ARFEELNADLFR.G	1	74	3.9e-006	1	10886
	R.ARFEELNADLFR.G	1	(34)	0.037	1	10887
	K.SQIHDIVLVGGSTR.I	0	60	7.9e-005	1	10914
	K.SQIHDIVLVGGSTR.I	0	(37)	0.013	1	10916
	R.TTPSYVAFTDTER.L	0	79	7.6e-007	1	11008
	K.SFYPEEVSSMVLTK.M	0	51	0.00071	1	13579
	K.SFYPEEVSS->M<-VLTK.M	0	(41)	0.0064	1	13946
	K.NQVAMNPTNTVFDAK.R	0	77	1.7e-006	1	14301
	K.HWPFMVVNDAGRPK.V	0	(35)	0.029	1	14391
	K.HWPFMVVNDAGRPK.V	0	63	4.9e-005	1	14394
	R.IINEPTAAAIAYGLDK.K	0	95	2.4e-008	1	14500
	K.NQVA->M<-NPTNTVFDAK.R	0	(76)	1.9e-006	1	14614
	K.HWPF->M<-VVNDAGRPK.V	0	(36)	0.022	1	14699
	K.STAGDTHLGGEDFDNR.M	0	77	4.6e-007	1	15070
	K.STAGDTHLGGEDFDNR.M	0	(31)	0.018	1	15075
	K.ILDKCNEIISWLDK.N	1	18	1.5	1	16155
	R.IINEPTAAAIAYGLDKK.V	1	85	1.3e-007	1	16842
	R.IINEPTAAAIAYGLDKK.V	1	(56)	0.0001	1	16849
	K.NQVAMNPTNTVFDAKR.L	1	62	6.3e-005	1	17151
	K.NQVA->M<-NPTNTVFDAKR.L	1	(49)	0.0016	1	17379
	K.LDKSQIHDIVLVGGSTR.I	1	(50)	0.00045	1	17628
	K.LDKSQIHDIVLVGGSTR.I	1	71	3.3e-006	1	17629
	K.TVTNAVVTVPAYFNDSQR.L	0	(54)	0.00036	1	19443
	K.TVTNAVVTVPAYFNDSQR.L	0	58	0.00016	1	19445
	K.SINPDEAVAYGAAVQAAILSGDK.S	0	93	4.7e-008	1	21489
	K.GPAVGIDLGTTYSCVGVFQHGK.V	0	69	1.2e-005	1	21514
	K.QTQTFTTYSDNQPGVLIQVYEGER.A	0	(23)	0.38	1	23518
	K.QTQTFTTYSDNQPGVLIQVYEGER.A	0	66	1.8e-005	1	23520
	K.CNEIISWLDKNQTAEKEEFEHQQK.E	2	30	0.058	1	23927
	K.CNEIISWLDKNQTAEKEEFEHQQK.E	2	(25)	0.17	1	23928
sp|P68369|TBA1A_MOUSE	Tuba1a	P68369_uniprot	Liao et al., 2004
	Peptide	Miss	Score	Expect	Rank	Query
	R.LSELLR.Y	0	43	0.0062	1	77
	K.ILKVIR.K	1	10	0.97	9	131
	R.ALLFIPR.R	0	33	0.021	1	634
	R.RLSELLR.Y	1	17	1.2	3	1113
	K.FYEAFSK.N	0	17	1.4	1	1135
	K.LMKEILDK.K	1	18	1	3	2203
	R.YESLTDPSK.L	0	64	1.8e-005	1	2900
	K.YIDQEELNK.T	0	40	0.0076	1	4576
	K.SIYYITGESK.E	0	40	0.0091	1	4736
	K.IDIIPNPQER.T	0	45	0.0024	1	5311
	R.RAPFDLFENK.K	1	38	0.013	1	6020
	K.ADLINNLGTIAK.S	0	70	8.5e-006	1	6153
	R.DNSTMGYMMAK.K	0	16	0.2	1	6251
	K.EQVANSAFVER.V	0	56	0.00021	1	6280
	R.ELISNASDALDK.I	0	79	1.4e-006	1	6816
	K.EDQTEYLEER.R	0	54	9.5e-005	1	7499
	R.TLTLVDTGIGMTK.A	0	86	1.6e-007	1	8217
	R.RAPFDLFENKK.K	2	23	0.39	1	8483
	R.RAPFDLFENKK.K	2	(12)	5.4	1	8484
	R.TLTLVDTGIG->M<-TK.A	0	(52)	0.00039	1	8499
	K.EKYIDQEELNK.T	1	9	12	1	9381
	K.EGLELPEDEEEK.K	0	9	5.2	1	9542
	R.GVVDSEDLPLNISR.E	0	95	3.4e-008	1	11500
	K.SLTNDWEDHLAVK.H	0	81	5.5e-007	1	11782
	K.SLTNDWEDHLAVK.H	0	(28)	0.12	1	11784
	R.YESLTDPSKLDSGK.E	1	61	6.7e-005	1	12033
	K.EGLELPEDEEEKK.K	1	28	0.092	1	12144
	R.ELISNASDALDKIR.Y	1	(49)	0.0013	1	12149
	R.ELISNASDALDKIR.Y	1	83	4.3e-007	1	12151
	K.ELKIDIIPNPQER.T	1	49	0.00049	1	12531
	K.EGLELPEDEEEKKK.M	2	12	4.9	1	14737
	K.HLEINPDHPIVETLR.Q	0	64	2.6e-005	1	16777
	K.HLEINPDHPIVETLR.Q	0	(56)	0.0002	1	16778
	K.HSQFIGYPITLYLEK.E	0	(40)	0.0071	1	17186
	K.HSQFIGYPITLYLEK.E	0	64	3.1e-005	1	17187
	R.NPDDITQEEYGEFYK.S	0	62	1.3e-005	1	17721
	K.KHLEINPDHPIVETLR.Q	1	(33)	0.027	1	18510
	K.KHLEINPDHPIVETLR.Q	1	(51)	0.00043	1	18511
	K.KHLEINPDHPIVETLR.Q	1	53	0.00026	1	18512
	K.CLELFSELAEDKENYK.K	1	81	4.6e-007	1	19508
	K.VILHLKEDQTEYLEER.R	1	(38)	0.015	1	19748
	K.VILHLKEDQTEYLEER.R	1	44	0.0039	1	19749
	K.CLELFSELAEDKENYKK.F	2	61	6.9e-005	1	20556
	K.CLELFSELAEDKENYKK.F	2	(29)	0.12	1	20557
	K.CLELFSELAEDKENYKK.F	2	(18)	1.6	1	20560
	R.YHTSQSGDEMTSLSEYVSR.M	0	87	5.5e-008	1	20962
	R.YHTSQSGDEMTSLSEYVSR.M	0	(59)	3.1e-005	1	20964
	R.YHTSQSGDE->M<-TSLSEYVSR.M	0	(53)	8.1e-005	1	21063
	R.VFIMDSCDELIPEYLNFIR.G	0	8	13	1	22077
	R.LVSSPCCIVTSTYGWTANMER.I	0	50	0.00049	1	22392
	R.GFEVVYMTEPIDEYCVQQLK.E	0	68	1e-005	1	22435
	R.GFEVVY->M<-TEPIDEYCVQQLK.E	0	(37)	0.011	1	22483
tr|A0A6P5QMZ6|A0A6P5QMZ6_MUSCR	Eif4a1	A0A6P5QMZ6_uniprot	Xu et al., 2020
	Peptide	Miss	Score	Expect	Rank	Query
	R.IAAYLFK.G	0	38	0.0059	1	604
	R.AYEFAER.C	0	32	0.023	1	1108
	R.VMEYINR.L	0	14	3.2	1	1465
	K.HELIEFR.R	0	38	0.012	1	1616
	R.RIAAYLFK.G	1	6	7.1	4	2102
	K.YIEIYVQK.V	0	29	0.1	1	3115
	K.HDVVFLITK.Y	0	23	0.44	1	3296
	K.VANVELYYK.A	0	37	0.015	1	3690
	K.LLLPWLEAR.I	0	58	4.5e-005	1	3887
	K.EVCFACVDGK.E	0	18	0.35	1	5132
	R.EHLELFWSR.V	0	27	0.22	1	5691
	K.QLPLVKPYLR.S	0	34	0.0096	1	5843
	K.QLPLVKPYLR.S	0	(30)	0.024	1	5844
	K.VDKLDASESLR.K	1	29	0.15	1	5938
	K.TLQIFNIEMK.S	0	33	0.038	1	6034
	K.LLYNNVSNFGR.L	0	62	6.3e-005	1	7180
	R.NNLAGAEELFAR.K	0	71	9.1e-006	1	7350
	R.LEKHELIEFR.R	1	(17)	1.7	1	7541
	R.LEKHELIEFR.R	1	46	0.0019	1	7542
	R.DPHLACVAYER.G	0	14	2.3	1	7875
	K.IYIDSNNNPER.F	0	52	0.00046	1	7936
	R.VVGAMQLYSVDR.K	0	40	0.0088	1	8009
	R.VVGA->M<-QLYSVDR.K	0	(21)	0.73	1	8284
	R.NLQNLLILTAIK.A	0	66	2.6e-006	1	8306
	R.CNEPAVWSQLAK.A	0	34	0.03	1	9243
	K.IVLDNSVFSEHR.N	0	80	1.1e-006	1	9531
	K.AHTMTDDVTFWK.W	0	22	0.29	1	10248
	R.ALEHFTDLYDIK.R	0	63	5.3e-005	1	10544
	R.ALEHFTDLYDIK.R	0	(42)	0.0064	1	10546
	R.VVGAMQLYSVDRK.V	1	(12)	4.1	1	10562
	R.VVGAMQLYSVDRK.V	1	32	0.04	1	10563
	K.VGYTPDWIFLLR.N	0	57	0.00018	1	10877
	K.RDPHLACVAYER.G	1	(32)	0.056	1	10988
	K.RDPHLACVAYER.G	1	35	0.027	1	10989
	K.WLLLTGISAQQNR.V	0	60	5.8e-005	1	11255
	K.VIQCFAETGQVQK.I	0	48	0.0014	1	11413
	R.HSSLAGCQIINYR.T	0	25	0.37	1	11614
	R.GQFSTDELVAEVEK.R	0	45	0.0032	1	12275
	K.LTDQLPLIIVCDR.F	0	83	3.1e-007	1	12363
	R.RPISADSAI->M<-NPASK.V	0	2	57	2	12718
	K.KVGYTPDWIFLLR.N	1	(18)	0.71	1	13430
	K.KVGYTPDWIFLLR.N	1	27	0.097	1	13431
	R.ALEHFTDLYDIKR.A	1	(47)	0.0018	1	13696
	R.ALEHFTDLYDIKR.A	1	(44)	0.0043	1	13697
	R.ALEHFTDLYDIKR.A	1	65	3.3e-005	1	13699
	R.GQFSTDELVAEVEKR.N	1	129	1.3e-011	1	15425
	R.GQFSTDELVAEVEKR.N	1	(94)	4.7e-008	1	15426
	R.KFNALFAQGNYSEAAK.V	1	92	6e-008	1	16399
	R.KFNALFAQGNYSEAAK.V	1	(27)	0.18	1	16400
	R.KVSQPIEGHAASFAQFK.M	1	56	0.00022	1	17704
	K.YESLELCRPVLQQGR.K	0	20	1.1	1	17734
	K.YESLELCRPVLQQGR.K	0	(15)	3.1	1	17735
	R.TSIDAYDNFDNISLAQR.L	0	112	4.2e-010	1	18968
	K.LHIIEVGTPPTGNQPFPK.K	0	75	1.6e-006	1	18999
	K.LHIIEVGTPPTGNQPFPK.K	0	(41)	0.0042	1	19000
	R.LASTLVHLGEYQAAVDGAR.K	0	90	8e-008	1	19313
	R.LASTLVHLGEYQAAVDGAR.K	0	(66)	2e-005	1	19314
	R.HNIMDFAMPYFIQVMK.E	0	(2)	40	1	19466
	R.HNIMDFAMPYFIQVMK.E	0	37	0.014	1	19469
	R.KDPELWGSVLLESNPYR.R	1	18	1.3	1	19628
	R.LPVVIGGLLDVDCSEDVIK.N	0	73	3.9e-006	1	20004
	R.GQCDLELINVCNENSLFK.S	0	29	0.08	1	20808
	R.RKDPELWGSVLLESNPYR.R	2	38	0.011	1	20854
	K.VGEQAQVVIIDMNDPSNPIR.R	0	64	2.9e-005	1	21082
	R.ISGETIFVTAPHEATAGIIGVNR.K	0	50	0.00058	1	21988
	K.SVNESLNNLFITEEDYQALR.T	0	83	4.5e-007	1	22000
	R.KFDVNTSAVQVLIEHIGNLDR.A	1	63	2e-005	1	22059
	R.LAELEEFINGPNNAHIQQVGDR.C	0	(89)	1e-007	1	22485
	R.LAELEEFINGPNNAHIQQVGDR.C	0	103	4.5e-009	1	22486
	R.ISGETIFVTAPHEATAGIIGVNRK.G	1	16	0.99	1	22565
	R.FQSVPAQPGQTSPLLQYFGILLDQGQLNK.Y	0	12	2.7	1	24226
tr|A0A6P5Q938|A0A6P5Q938_MUSCR	Hspd1	A0A6P5Q938_uniprot	Liao et al., 2004
	Peptide	Miss	Score	Expect	Rank	Query
	R.LLIRGGR.I	1	10	2.2	5	335
	R.MTVVWDK.A	0	51	0.0008	1	1045
	K.IFNLYPR.K	0	47	0.0012	1	1461
	K.SAADIIALAR.K	0	65	2.9e-005	1	2404
	K.VFGLHSVSR.G	0	36	0.036	1	2412
	R.INCPVYITK.V	0	51	0.00071	1	3842
	R.EELEVLVQDK.G	0	13	5.1	1	5457
	R.SKVFGLHSVSR.G	1	38	0.014	1	5702
	K.TIDFDAYSVGR.R	0	44	0.0021	1	6155
	K->.<-QIGENLIVPGGVK.T	0	(37)	0.009	1	7386
	K.IVFEDGNISVSK.G	0	77	1.8e-006	1	7407
	R.KPFPEHLYQR.V	0	(38)	0.015	1	7553
	R.KPFPEHLYQR.V	0	43	0.0049	1	7558
	K.QIGENLIVPGGVK.T	0	48	0.00055	1	7744
	K.GVNSFQVY->M<-AYK.D	0	38	0.013	1	9673
	K.YGGMFAAVEGAYENK.T	0	62	2.6e-005	1	13412
	R.GMYDGPVYEVPATPK.H	0	(73)	3.4e-006	1	13742
	R.G->M<-YDGPVYEVPATPK.H	0	75	2.4e-006	1	14108
	K.MDENQFVAVTSTNAAK.I	0	(100)	5.8e-009	1	15784
	K.->M<-DENQFVAVTSTNAAK.I	0	102	3e-009	1	16050
	K.DNFTLIPEGVNGIEER.M	0	10	8.5	1	17100
	R.IAVGSDADVVIWDPDKMK.T	1	(43)	0.0047	1	19157
	R.IAVGSDADVVIWDPDKMK.T	1	68	1.4e-005	1	19160
	K.AVGKDNFTLIPEGVNGIEER.M	1	39	0.011	1	20847
	K.GLGAVILVHAENGDLIAQEQK.R	0	18	0.73	1	20954
	R.NLHQSNFSLSGAQIDDNNPR.R	0	(78)	1.2e-006	1	21276
	R.NLHQSNFSLSGAQIDDNNPR.R	0	82	4.7e-007	1	21280
	K.AVATGK->M<-DENQFVAVTSTNAAK.I	1	20	0.85	1	21543
	K.GLGAVILVHAENGDLIAQEQKR.I	1	58	4.4e-005	1	21883
	R.NLHQSNFSLSGAQIDDNNPRR.T	1	(23)	0.34	1	22130
	R.NLHQSNFSLSGAQIDDNNPRR.T	1	41	0.0068	1	22131
	K.GPLVFGEPIAASLGTDGTHYWSK.N	0	(85)	2.4e-007	1	22237
	K.GPLVFGEPIAASLGTDGTHYWSK.N	0	114	3.3e-010	1	22238
	K.KGPLVFGEPIAASLGTDGTHYWSK.N	1	37	0.016	1	22746
	R.KKGPLVFGEPIAASLGTDGTHYWSK.N	2	49	0.0007	1	23164
	R.KKGPLVFGEPIAASLGTDGTHYWSK.N	2	(37)	0.011	1	23165
	K.STVEYNIFEGMECHGSPLVVISQGK.I	0	49	0.00097	1	23562
	K.STVEYNIFEGMECHGSPLVVISQGK.I	0	(46)	0.0019	1	23563
	K.AALAGGTTMIIDHVVPEPGSSLLTSFEK.W	0	15	2	1	23690
	R.MVIPGGIDVNTYLQKPSQGMTSADDFFQGTK.A	0	32	0.046	1	24409
	R.MVIPGGIDVNTYLQKPSQG->M<-TSADDFFQGTK.A	0	(12)	4.1	1	24437
	R.->M<-VIPGGIDVNTYLQKPSQG->M<-TSADDFFQGTK.A	0	(17)	1	1	24454
tr|A0A6P5Q696|A0A6P5Q696_MUSCR	Rpl4	A0A6P5Q696_uniprot	Pedrero-Prieto et al., 2019
	Peptide	Miss	Score	Expect	Rank	Query
	K.FMLFR.E	0	27	0.1	1	16
	K.F->M<-LFR.E	0	(24)	0.25	1	71
	R.FLADFR.D	0	35	0.013	1	255
	R.FLSDFR.D	0	22	0.37	1	326
	K.LVQYLR.E	0	33	0.029	1	371
	R.LQQLFR.D	0	38	0.011	1	450
	K.KFMLFR.E	1	6	14	1	710
	R.LHQFFR.D	0	7	23	1	782
	R.FQFFQR.D	0	23	0.3	1	981
	K.LSILSEER.T	0	43	0.007	1	1682
	K.LFGAAEVQR.F	0	47	0.0023	1	2248
	K.LDILDQER.T	0	11	7.6	2	2409
	R.DLTGVQNLR.K	0	27	0.2	1	2557
	R.GLVSSDELAK.D	0	35	0.039	1	2616
	R.QWELLLEK.M	0	20	1.3	1	3152
	K.LIDVNHYAK.E	0	37	0.042	1	3305
	R.SLQQLAEER.S	0	40	0.012	1	3317
	R.QGFVPAAYVK.K	0	31	0.053	1	3381
	R.DLASVQALLR.K	0	58	0.00011	1	3490
	K.LLEAQSHFR.K	0	59	0.00014	1	3716
	K.LLEAQSHFR.K	0	(53)	0.00049	1	3717
	R.DLAALEDKVK.A	1	25	0.3	1	3733
	K.ITALDEFATK.L	0	71	6.3e-006	1	3858
	K.DLIGVQNLLK.K	0	42	0.0019	1	3922
	K.SSEEIESAFR.A	0	23	0.27	1	4624
	R.LAQFVEHWK.E	0	28	0.16	1	4677
	R.NTTGVTEEALK.E	0	42	0.0065	1	4774
	K.EELYQNLTR.E	0	17	1.9	1	4815
	K.DLTNVQNLQK.K	0	16	2.8	1	4921
	R.DVDETIGWIK.E	0	19	1.1	1	4960
	R.DLSSVQTLLTK.Q	0	62	4.7e-005	1	5512
	R.DLTSWVTEMK.A	0	44	0.0031	1	5585
	R.TALLELWELR.R	0	63	4e-005	1	6168
	K.GEIDAHEDSFK.S	0	25	0.087	1	6240
	K.KLLVSSEDYGR.D	1	42	0.0047	1	6652
	R.DVEDEETWIR.E	0	40	0.0043	1	7066
	R.GKDLIGVQNLLK.K	1	40	0.0019	1	7202
	K.VLETAEDIQER.R	0	95	2.7e-008	1	7312
	R.KVEDLFLTFAK.K	1	(42)	0.0036	1	7493
	R.KVEDLFLTFAK.K	1	65	1.3e-005	1	7494
	R.SQLLGSAHEVQR.F	0	69	1e-005	1	7753
	K.LGESQTLQQFSR.D	0	78	1.7e-006	1	9044
	R.TALLELWELRR.Q	1	(8)	7.5	1	9208
	R.TALLELWELRR.Q	1	24	0.17	1	9209
	R.EELITNWEQIR.T	0	39	0.011	1	9797
	R.ENLLEEQGSIALR.Q	0	44	0.0036	1	10702
	R.EANELQQWITEK.E	0	29	0.11	1	11031
	R.DADETKEWIEEK.N	1	24	0.17	1	11135
	R.MQHNLEQQIQAR.N	0	(38)	0.013	1	11177
	R.MQHNLEQQIQAR.N	0	(43)	0.0041	1	11178
	R.->M<-QHNLEQQIQAR.N	0	54	0.00026	1	11473
	K.EKEQLMASDDFGR.D	1	59	5.8e-005	1	11732
	K.HALLEADVAAHQDR.I	0	60	0.0001	1	12170
	K.HQALQAEIAGHEPR.I	0	51	0.00076	1	12370
	K.REELITNWEQIR.T	1	29	0.13	1	13012
	K.REELITNWEQIR.T	1	(20)	0.97	1	13014
	K.HQAFEAELSANQSR.I	0	51	0.00065	1	13039
	R.ELPTAFDYVEFTR.S	0	69	1.1e-005	1	13041
	K.KHEAFETDFTVHK.D	1	18	1.4	1	13062
	K.LIQEQHPEEELIK.T	0	35	0.03	1	13401
	K.HQAFEAELHANADR.I	0	59	0.00011	1	13435
	R.LAALADQWQFLVQK.S	0	75	1.8e-006	1	13896
	K.KHQALQAEIAGHEPR.I	1	(37)	0.017	1	14980
	K.KHQALQAEIAGHEPR.I	1	59	0.00011	1	14981
	K.GNAMVEEGHFAAEDVK.A	0	(10)	4.8	1	15376
	R.AQLADSFHLQQFFR.D	0	43	0.0063	1	15435
	K.GNA->M<-VEEGHFAAEDVK.A	0	41	0.0036	1	15690
	R.LIQSHPESAEDLKEK.C	1	45	0.0025	1	15755
	R.LIQSHPESAEDLKEK.C	1	(41)	0.0063	1	15756
	R.LIQSHPESAEDLKEK.C	1	(34)	0.032	1	15757
	K.TATDEAYKDPSNLQGK.V	1	50	0.00069	1	15988
	K.LSDDNTIGQEEIQQR.L	0	51	0.00061	1	16143
	K.KHQLLEADISAHEDR.L	1	11	7.7	1	16451
	K.QVEELYQSLLELGEK.R	0	55	0.00035	1	16678
	K.ADVVESWIGEKENSLK.T	1	45	0.003	1	17116
	K.KFEEFQTDLAAHEER.V	1	71	5.9e-006	1	17754
	R.DLAALGDKVNSLGETAQR.L	1	65	3.4e-005	1	17841
	R.HQEHKGEIDAHEDSFK.S	1	(19)	0.59	1	18449
	R.HQEHKGEIDAHEDSFK.S	1	31	0.051	1	18450
	R.SSLSSAQADFNQLAELDR.Q	0	131	6.6e-012	1	19065
	K.LQVASDENYKDPTNLQGK.L	1	(29)	0.11	1	19803
	K.LQVASDENYKDPTNLQGK.L	1	77	1.8e-006	1	19804
	K.IAALQAFADQLIAVDHYAK.G	0	63	3.7e-005	1	20136
	K.IAALQAFADQLIAVDHYAK.G	0	(40)	0.0076	1	20137
	K.LQTASDESYKDPTNIQLSK.L	1	72	6e-006	1	20706
	K.LQTASDESYKDPTNIQLSK.L	1	(36)	0.023	1	20707
	K.SADESGQALLAASHYASDEVR.E	0	76	1.5e-006	1	20966
	R.QEFAQHANAFHQWIQETR.T	0	18	1	1	21389
	K.EAALTNEEVGADLEQVEVLQK.K	0	60	0.0001	1	21660
	R.EAFLNTEDKGDSLDSVEALIK.K	1	87	2e-007	1	21711
	K.NQALNTDNYGHDLASVQALQR.K	0	111	6.7e-010	1	21861
	K.RLEAELAAHEPAIQGVLDTGKK.L	2	5	9	1	21962
	K.EAIVTSEELGQDLEHVEVLQK.K	0	25	0.22	1	22046
	R.EKEPIVGSTDYGKDEDSAEALLK.K	2	4	34	1	22609
	K.YTEHSTVGLAQQWDQLDQLGMR.M	0	55	0.00021	1	22921
sp|P19096|FAS_MOUSE	Fasn	P19096_uniprot	Xu et al., 2020
	Peptide	Miss	Score	Expect	Rank	Query
	K.LTGMAFR.V	0	53	0.00021	1	380
	K.VIPELNGK.L	0	26	0.086	1	937
	R.LVTRAAICSGK.V	1	0	66	8	4969
	R.VVDLMAYMASK.E	0	71	5.6e-006	1	5854
	R.VVDL->M<-AYMASK.E	0	(19)	0.67	2	6155
	R.VVDLMAYMASKE.-	1	63	3.3e-005	1	8341
	R.GAAQNIIPASTGAAK.A	0	55	0.00026	1	8561
	R.VVDL->M<-AYMASKE.-	1	(29)	0.071	1	8620
	R.VVDLMAY->M<-ASKE.-	1	(9)	7.3	1	8621
	R.VVDL->M<-AY->M<-ASKE.-	1	(20)	0.52	1	8932
	R.VPTPNVSVVDLTCR.L	0	97	2e-008	1	12373
	K.LVINGKPITIFQER.D	0	(49)	0.00026	1	13825
	K.LVINGKPITIFQER.D	0	55	5.9e-005	1	13827
	K.LISWYDNEYGYSNR.V	0	72	2.7e-006	1	16712
	K.IVSNASCTTNCLAPLAK.V	0	81	9.4e-007	1	17348
	R.VIISAPSADAPMFVMGVNHEK.Y	0	(73)	4.6e-006	1	21181
	R.VIISAPSADAPMFVMGVNHEK.Y	0	74	3.7e-006	1	21183
	R.VIISAPSADAP->M<-FVMGVNHEK.Y	0	(12)	5.1	1	21289
	R.VIISAPSADAP->M<-FVMGVNHEK.Y	0	(41)	0.0063	1	21290
	R.VIISAPSADAPMFV->M<-GVNHEK.Y	0	(6)	21	1	21292
	R.VIISAPSADAPMFV->M<-GVNHEK.Y	0	(26)	0.2	1	21293
	R.VIISAPSADAP->M<-FV->M<-GVNHEK.Y	0	(25)	0.29	1	21411
	R.VIISAPSADAP->M<-FV->M<-GVNHEK.Y	0	(23)	0.48	1	21415
	K.WGEAGAEYVVESTGVFTTMEK.A	0	93	2.7e-008	1	21693
	K.WGEAGAEYVVESTGVFTTMEK.A	0	(31)	0.047	1	21698
	K.LVINGKPITIFQERDPTNIK.W	1	(3)	7.4	1	21716
	K.LVINGKPITIFQERDPTNIK.W	1	18	0.22	1	21717
	K.RVIISAPSADAPMFVMGVNHEK.Y	1	(21)	0.62	1	22064
	K.RVIISAPSADAPMFVMGVNHEK.Y	1	55	0.00024	1	22065
	K.RVIISAPSADAPMFV->M<-GVNHEK.Y	1	(6)	18	1	22145
	K.VIHDNFGIVEGLMTTVHAITATQK.T	0	91	4.8e-008	1	22983
	K.VIHDNFGIVEGL->M<-TTVHAITATQK.T	0	(44)	0.0025	1	23030
sp|Q7TMM9|TBB2A_MOUSE	Tubb2a	Q7TMM9_uniprot	Liao et al., 2004
	Peptide	Miss	Score	Expect	Rank	Query
	R.FPGQLNADLR.K	0	84	4.3e-007	1	4214
	R.FPGQLNADLRK.L	1	(58)	0.00016	1	6466
	R.FPGQLNADLRK.L	1	67	1.9e-005	1	6477
	R.IMNTFSVVPSPK.V	0	95	3.3e-008	1	7669
	R.I->M<-NTFSVVPSPK.V	0	(68)	1.5e-005	1	7959
	K.LATPTYGDLNHLVSATMSGVTTSLR.F	0	68	1.3e-005	1	23007
	-.CLQGFQLTHSLGGGTGSGMGTLLISK.V	0	55	0.00024	1	23050
	K.LATPTYGDLNHLVSAT->M<-SGVTTSLR.F	0	(38)	0.011	1	23057
	K.LATPTYGDLNHLVSAT->M<-SGVTTSLR.F	0	(44)	0.0029	1	23058
tr|A0A6P5PQS5|A0A6P5PQS5_MUSCR	Vcp	A0A6P5PQS5_uniprot	Xu et al., 2020
	Peptide	Miss	Score	Expect	Rank	Query
	K.VLDSGAPIK.I	0	46	0.0013	1	1205
	K.IGLFGGAGVGK.T	0	28	0.087	1	2033
	K.IPVGPETLGR.I	0	24	0.17	1	2898
	K.LVPLKETIK.G	1	10	1.5	1	2929
	K.VVDLLAPYAK.G	0	55	0.00018	1	3548
	R.TIAMDGTEGLVR.G	0	69	1.5e-005	1	6551
	R.TIA->M<-DGTEGLVR.G	0	(34)	0.031	1	6871
	R.IMNVIGEPIDER.G	0	52	0.00058	1	8897
	R.I->M<-NVIGEPIDER.G	0	(44)	0.0036	1	9235
	K.AHGGYSVFAGVGER.T	0	51	0.00073	1	9322
	K.AHGGYSVFAGVGER.T	0	(30)	0.11	1	9324
	R.FTQAGSEVSALLGR.I	0	78	1.5e-006	1	9904
	R.VALTGLTVAEYFR.D	0	73	3.4e-006	1	9996
	K.TVLIMELINNVAK.A	0	66	1.6e-005	1	10401
	K.TVLI->M<-ELINNVAK.A	0	(23)	0.33	1	10740
	K.VALVYGQMNEPPGAR.A	0	64	4.3e-005	1	13321
	K.VALVYGQ->M<-NEPPGAR.A	0	(47)	0.0017	1	13593
	R.LVLEVAQHLGESTVR.T	0	77	9.1e-007	1	14332
	R.LVLEVAQHLGESTVR.T	0	(47)	0.001	1	14338
	R.IMNVIGEPIDERGPIK.T	1	42	0.0046	1	16739
	R.IMDPNIVGNEHYDVAR.G	0	(66)	1.7e-005	1	17673
	R.IMDPNIVGNEHYDVAR.G	0	(45)	0.0026	1	17676
	R.I->M<-DPNIVGNEHYDVAR.G	0	73	3.8e-006	1	17850
	K.VLDSGAPIKIPVGPETLGR.I	1	48	0.00024	1	18638
	K.VLDSGAPIKIPVGPETLGR.I	1	(40)	0.0014	1	18639
	R.AIAELGIYPAVDPLDSTSR.I	0	46	0.0025	1	19518
	R.FLSQPFQVAEVFTGHMGK.L	0	89	1e-007	1	19826
	R.FLSQPFQVAEVFTGH->M<-GK.L	0	(80)	1e-006	1	19970
	R.EGNDLYHEMIESGVINLK.D	0	50	0.00084	1	20156
	R.EGNDLYHEMIESGVINLK.D	0	(22)	0.62	1	20157
	R.IPSAVGYQPTLATDMGTMQER.I	0	79	1.2e-006	1	21526
	R.IPSAVGYQPTLATDMGTMQER.I	0	(42)	0.0058	1	21527
	R.IPSAVGYQPTLATD->M<-GTMQER.I	0	(48)	0.0012	1	21642
	R.IPSAVGYQPTLATDMGT->M<-QER.I	0	(28)	0.12	1	21643
	R.IPSAVGYQPTLATD->M<-GT->M<-QER.I	0	(18)	0.96	1	21738
	R.TREGNDLYHEMIESGVINLK.D	1	35	0.032	1	21822
	R.TREGNDLYHEMIESGVINLK.D	1	(14)	3.4	1	21823
tr|A0A6P5QX21|A0A6P5QX21_MUSCR	Camk2b	A0A6P5QX21_uniprot	Liao et al., 2004
	Peptide	Miss	Score	Expect	Rank	Query
	K.HLDFLK.Q	0	32	0.07	1	274
	K.SDISPLTPR.E	0	26	0.17	1	2162
	K.IAELEEER.S	0	61	7.4e-005	1	2188
	R.FSPEVPGQK.I	0	19	1.4	1	2193
	R.AVLDALLEGK.A	0	57	0.0002	1	2764
	R.AIGNIELGIR.S	0	50	0.00048	1	3119
	K.NVDVEFFKR.V	1	2	52	1	4612
	K.LEMYVLNPVK.S	0	69	1.2e-005	1	5530
	R.RAIGNIELGIR.S	1	5	7.2	1	5624
	K.LSMKPEPLFR.S	0	41	0.0069	1	5715
	R.HNLQDFINIK.L	0	54	0.00033	1	6118
	K.DLTGQVPTPPVK.Q	0	40	0.0069	1	6342
	R.TPEVSGYTYEK.T	0	48	0.00093	1	6789
	K.VQSLEGEKLSPK.S	1	18	1.2	1	7561
	R.EMSLYASLASEK.V	0	48	0.0012	1	7844
	R.THDVGGYYYEK.T	0	38	0.0047	1	7892
	K.ETQPGEAYVIQK.E	0	23	0.59	1	8457
	K.SPSLSPSPPSPIEK.T	0	22	0.51	1	9679
	R.SVGNTIEPVILFQK.M	0	63	2.6e-005	1	12156
	K.ASAELDIKDVSDER.L	1	47	0.0019	1	12206
	K.LKETQPGEAYVIQK.E	1	(32)	0.052	1	13371
	K.LKETQPGEAYVIQK.E	1	41	0.007	1	13373
	K.TPQASTYSYETSDR.C	0	66	7.5e-006	1	13391
	K.SPCDSGYSYETIEK.T	0	1	7.5	2	13991
	K.DFEELKAEEIDVAK.D	1	11	8	1	13997
	K.ASLTLFCPEEGDWK.N	0	33	0.033	1	14371
	K.STGFIPIKEDFGPEK.K	1	77	2.4e-006	1	14600
	K.STPLSDTKKPSALKPK.V	1	11	2.7	1	15240
	K.DIKPQLELIEDEEK.L	0	38	0.015	1	15251
	K.DIKPQLELIEDEEK.L	0	(28)	0.15	1	15252
	K.EMQYFMQQWTGTNK.D	0	16	0.86	1	16925
	K.STGFIPIKEDFGPEKK.T	2	47	0.0014	1	16950
	R.SSMLFDTMQHHLALNR.D	0	53	0.0004	1	18390
	R.SSMLFDTMQHHLALNR.D	0	(51)	0.00075	1	18391
	R.SS->M<-LFDTMQHHLALNR.D	0	(33)	0.04	1	18604
	R.SSYYVVSGNDPAAEEPSR.A	0	93	1.7e-008	1	18758
	K.TSDVETMSSQSALALDER.K	0	(83)	3e-007	1	18913
	K.DIKPQLELIEDEEKLK.E	1	36	0.012	1	18921
	K.DIKPQLELIEDEEKLK.E	1	(35)	0.014	1	18922
	K.NSNLDRHNLQDFINIK.L	1	14	3.3	1	18933
	K.AAEAGVTEEQYGYLGTSAK.Q	0	71	6e-006	1	18994
	K.ITSFPESESYSYETSTK.T	0	48	0.00063	1	19121
	K.TSDVET->M<-SSQSALALDER.K	0	132	3.8e-012	1	19126
	K.EVSSKEEQSPVKAEVAEK.Q	2	61	8.7e-005	1	19349
	K.EVSSKEEQSPVKAEVAEK.Q	2	(22)	0.65	1	19351
	R.SWDTNLIECNLDQELK.L	0	65	2.1e-005	1	19393
	R.VLFPGNSTQYNILEGLEK.L	0	72	5.8e-006	1	19819
	K.HSPTEDDESAKAEADVHLK.E	1	(14)	3	1	20267
	K.HSPTEDDESAKAEADVHLK.E	1	29	0.082	1	20268
	R.KLGGDVSPTQIDVSQFGSFK.E	1	42	0.0059	1	20508
	R.SVSPGVTQAVVEEHCASPEEK.T	0	27	0.14	1	21382
	K.AETEEAEEPEEDGEDNASGSASK.H	0	38	0.00049	1	22118
	K.AQWGSN->M<-QVTLIPTHDSEVMR.E	0	31	0.05	1	22333
	R.VDSILLTHIGDDNLPGINSMLQR.K	0	30	0.069	1	22706
	K.ETAAAHQASSSPPIDAATAEPYGFR.S	0	(40)	0.007	1	22802
	K.ETAAAHQASSSPPIDAATAEPYGFR.S	0	55	0.00022	1	22803
	K.TTEAAATAVGTAATTAAVVAAAGIAASGPVK.E	0	73	1.8e-006	1	23195
	K.NLISPDLGVVFLNVPENLKDPEPNIK.M	1	31	0.018	1	23754
	K.DIKPQLELIEDEEKLKETQPGEAYVIQK.E	2	(15)	0.93	1	24345
	K.DIKPQLELIEDEEKLKETQPGEAYVIQK.E	2	17	0.68	1	24346
	K.SSHLPTEVTEKPQAVPVSFEFSEAKDENER.A	1	(32)	0.043	1	24465
	K.SSHLPTEVTEKPQAVPVSFEFSEAKDENER.A	1	41	0.0057	1	24466
sp|Q60932|VDAC1_MOUSE	Vdac1	Q60932_uniprot	Liao et al., 2004
	Peptide	Miss	Liao et al., 2004	Expect	Rank	Query
	K.ALQFLK.E	0	Liao et al., 2004	0.056	1	43
	R.WEWLR.L	0	Liao et al., 2004	1.6	1	359
	R.LFQLNR.E	0	Liao et al., 2004	0.4	1	366
	K.LQQFLR.D	0	Liao et al., 2004	0.055	1	449
	R.LPKPTKGR.M	1	Liao et al., 2004	2.5	6	1183
	R.VQAVVAVAR.E	0	Liao et al., 2004	0.00025	1	1361
	R.VAVVNQIAR.Q	0	Liao et al., 2004	0.0045	1	1949
	K.LLEVLSGER.L	0	Liao et al., 2004	0.36	1	2574
	R.EAASELLMR.L	0	Liao et al., 2004	0.00048	1	2640
	R.ITDLYTDLR.D	0	Liao et al., 2004	0.001	1	3874
	R.ENEVLEAWK.S	0	Liao et al., 2004	6.3	1	3983
	K.LLQLTEKRK.E	2	Liao et al., 2004	34	2	4173
	K.VLDNAIETEK.M	0	Liao et al., 2004	0.0049	1	4220
	K.VLLLSQDYGK.H	0	Liao et al., 2004	0.79	1	4293
	R.LTTLELLEVR.R	0	Liao et al., 2004	1e-005	1	5172
	R.LVSDGNINSDR.I	0	Liao et al., 2004	0.00037	1	5221
	R.DGMAFNALIHK.H	0	Liao et al., 2004	0.41	1	5692
	K.ALADEREAVQK.K	1	Liao et al., 2004	11	1	5898
	R.EIGQSVDEVEK.L	0	Liao et al., 2004	0.0032	1	5934
	R.LILEVHQFSR.D	0	Liao et al., 2004	0.022	1	6129
	K.QALQDTLALYK.M	0	Liao et al., 2004	0.29	1	6565
	K.HLLGVEDLLQK.H	0	Liao et al., 2004	2.8e-005	1	6599
	K.DALLLWCQ->M<-K.T	0	Liao et al., 2004	9.1	1	7112
	K.HQAFMAELASNK.E	0	Liao et al., 2004	4.1	1	8165
	K.SALPAQSAATLPAR.T	0	Liao et al., 2004	0.002	1	8298
	R.TQILAASYELHK.F	0	Liao et al., 2004	0.0013	1	8641
	R.DLDDFQSWLSR.T	0	Liao et al., 2004	0.0001	1	8799
	R.LSDGNEYLFQAK.D	0	Liao et al., 2004	0.0053	1	8864
	K.QQMLENQMEVR.K	0	Liao et al., 2004	0.02	1	9307
	R.LAEISDVWEEMK.T	0	Liao et al., 2004	2.8e-007	1	10208
	R.DVEDEILWVGER.M	0	Liao et al., 2004	4.1e-006	1	10437
	R.EVDDLEQWIAER.E	0	Liao et al., 2004	0.00039	1	11304
	R.ELEAENYHDIKR.I	1	Liao et al., 2004	8.5e-008	1	11590
	R.ELEAENYHDIKR.I	1	Liao et al., 2004	0.095	1	11591
	R.LQALDTGWNELHK.M	0	Liao et al., 2004	0.0039	1	11729
	R.EQWANLEQLSAIR.K	0	Liao et al., 2004	4.1e-005	1	12396
	K->.<-QLWGLLIEETEKR.H	1	Liao et al., 2004	0.0065	1	13233
	K.QLWGLLIEETEKR.H	1	Liao et al., 2004	0.002	1	13547
	R.FESLEPEMNNQASR.V	0	Liao et al., 2004	0.011	1	14348
	R.TLETPAAQMEGFLNR.K	0	Liao et al., 2004	2.5e-007	1	14847
	K.SAASGIPYHSEVPVSLK.E	0	Liao et al., 2004	0.4	1	16066
	K.SAASGIPYHSEVPVSLK.E	0	Liao et al., 2004	0.0015	1	16067
	R.LQAAYAGDKADDIQKR.E	2	Liao et al., 2004	0.0002	1	16479
	K.ILSSDDYGKDLTSVMR.L	1	Liao et al., 2004	1.9e-005	1	17050
	R.SQNIITDSSSLNAEAIR.Q	0	Liao et al., 2004	2.7e-006	1	17332
	R.QNLLSQSHAYQQFLR.D	0	Liao et al., 2004	0.0062	1	17529
	K.EGMQLISEKPETEAVVK.E	0	Liao et al., 2004	1.3	1	18233
	R.VHLEN->M<-GSHDIVDGNHR.L	0	Liao et al., 2004	1	1	19003
	R.VHLEN->M<-GSHDIVDGNHR.L	0	Liao et al., 2004	0.0079	1	19004
	K.TAGYPNVNIHNFTTSWR.D	0	Liao et al., 2004	0.003	1	19394
	R.MHTTFEHDIQALGTQVR.Q	0	Liao et al., 2004	1.3e-006	1	19458
	R.MHTTFEHDIQALGTQVR.Q	0	Liao et al., 2004	1.5	1	19459
	R.MHTTFEHDIQALGTQVR.Q	0	Liao et al., 2004	1.7e-006	1	19460
	R.LVSQDNFGFDLPAVEAATK.K	0	Liao et al., 2004	1.3e-005	1	19818
	R.TQTAIASEDMPNTLTEAEK.L	0	Liao et al., 2004	0.00022	1	20082
	R.TQTAIASED->M<-PNTLTEAEK.L	0	Liao et al., 2004	0.03	1	20187
	K.IVSSNDVGHDEYSTQSLVK.K	0	Liao et al., 2004	4.4e-006	1	20257
	R.DASVAEAWLLGQEPYLSSR.E	0	Liao et al., 2004	0.00033	1	20375
	R.KKEIEELQSQAQALSQEGK.S	2	Liao et al., 2004	2.3	1	20745
	K.EAEKLESEHPDQAQAILSR.L	1	Liao et al., 2004	4e-005	1	20806
	K.HQILEQAVEDYAETVHQLSK.T	0	Liao et al., 2004	1.1e-007	1	21916
	K.SNAHYNLQNAFNLAEQHLGLTK.L	0	Liao et al., 2004	5.8e-006	1	22571
	R.EVVAGSHELGQDYEHVTMLQER.F	0	Liao et al., 2004	0.00084	1	22730
	R.EVVAGSHELGQDYEHVT->M<-LQER.F	0	Liao et al., 2004	0.34	1	22795
	K.LLTQHENIKNEIDNYEEDYQK.M	1	Liao et al., 2004	0.34	1	23109
tr|A0A6P5QDI4|A0A6P5QDI4_MUSCR	Arf1	A0A6P5QDI4_uniprot	Liao et al., 2004
	Peptide	Miss	Liao et al., 2004	Expect	Rank	Query
	K.LTGMAFR.V	0	Liao et al., 2004	0.00021	1	380
	K.VIPELNGK.L	0	Liao et al., 2004	0.086	1	937
	R.LVTRAATCSGK.V	1	Liao et al., 2004	23	1	4788
	R.VVDLMAYMASK.E	0	Liao et al., 2004	5.6e-006	1	5854
	R.VVDL->M<-AYMASK.E	0	Liao et al., 2004	0.67	2	6155
	R.VVDLMAYMASKE.-	1	Liao et al., 2004	3.3e-005	1	8341
	R.GAAQNIIPASTGAAK.A	0	Liao et al., 2004	0.00026	1	8561
	R.VVDL->M<-AYMASKE.-	1	Liao et al., 2004	0.071	1	8620
	R.VVDLMAY->M<-ASKE.-	1	Liao et al., 2004	7.3	1	8621
	R.VVDL->M<-AY->M<-ASKE.-	1	Liao et al., 2004	0.52	1	8932
	R.VPTPNVSIVDLTCR.L	0	Liao et al., 2004	48	1	12658
	R.VPTPNVSIVDLTCR.L	0	Liao et al., 2004	0.0015	1	12663
	K.LVINGKPITIFQER.D	0	Liao et al., 2004	0.00026	1	13825
	K.LVINGKPITIFQER.D	0	Liao et al., 2004	5.9e-005	1	13827
	K.LISWYDNEYGYSNR.V	0	Liao et al., 2004	2.7e-006	1	16712
	K.IVSNASCTTNCLAPLAK.V	0	Liao et al., 2004	9.4e-007	1	17348
	R.VIISAPSADAPMFVMGVNHEK.Y	0	Liao et al., 2004	4.6e-006	1	21181
	R.VIISAPSADAPMFVMGVNHEK.Y	0	Liao et al., 2004	3.7e-006	1	21183
	R.VIISAPSADAP->M<-FVMGVNHEK.Y	0	Liao et al., 2004	5.1	1	21289
	R.VIISAPSADAP->M<-FVMGVNHEK.Y	0	Liao et al., 2004	0.0063	1	21290
	R.VIISAPSADAPMFV->M<-GVNHEK.Y	0	Liao et al., 2004	21	1	21292
	R.VIISAPSADAPMFV->M<-GVNHEK.Y	0	Liao et al., 2004	0.2	1	21293
	R.VIISAPSADAP->M<-FV->M<-GVNHEK.Y	0	Liao et al., 2004	0.29	1	21411
	R.VIISAPSADAP->M<-FV->M<-GVNHEK.Y	0	Liao et al., 2004	0.48	1	21415
	K.WGEAGAEYVVESTGVFTTMEK.A	0	Liao et al., 2004	2.7e-008	1	21693
	K.WGEAGAEYVVESTGVFTTMEK.A	0	Liao et al., 2004	0.047	1	21698
	K.LVINGKPITIFQERDPTNIK.W	1	Liao et al., 2004	7.4	1	21716
	K.LVINGKPITIFQERDPTNIK.W	1	Liao et al., 2004	0.22	1	21717
	K.RVIISAPSADAPMFVMGVNHEK.Y	1	Liao et al., 2004	0.62	1	22064
	K.RVIISAPSADAPMFVMGVNHEK.Y	1	Liao et al., 2004	0.00024	1	22065
	K.RVIISAPSADAPMFV->M<-GVNHEK.Y	1	Liao et al., 2004	18	1	22145
	K.VIHDNFGIVEGLMTTVHAITATQK.T	0	Liao et al., 2004	4.8e-008	1	22983
	K.VIHDNFGIVEGL->M<-TTVHAITATQK.T	0	Liao et al., 2004	0.0025	1	23030
tr|A0A668KLC6|A0A668KLC6_MOUSE	Map2	A0A668KLC6_uniprot	Liao et al., 2004
	Peptide	Miss	Liao et al., 2004	Expect	Rank	Query
	R.FGKFIR.I	1	Liao et al., 2004	20	1	253
	R.FVAELWK.D	0	Liao et al., 2004	0.028	1	1147
	R.IVFQEFR.Q	0	Liao et al., 2004	0.0013	1	1582
	R.LRVELAEK.A	1	Liao et al., 2004	0.51	1	1820
	K.LVWIPSER.H	0	Liao et al., 2004	0.024	1	2380
	K.VKPLLQVTR.Q	0	Liao et al., 2004	0.00035	1	3097
	K.VLAYDKLEK.T	1	Liao et al., 2004	1.6	1	3366
	K.VLAYDKLEK.T	1	Liao et al., 2004	1.3	1	3367
	K.FDQLLAEEK.G	0	Liao et al., 2004	0.47	1	3594
	K.KLVWIPSER.H	1	Liao et al., 2004	0.019	1	4149
	K.DHNIPGELER.Q	0	Liao et al., 2004	35	1	5030
	K.DHNIPGELER.Q	0	Liao et al., 2004	0.97	1	5031
	K.DLEAQIEAANK.A	0	Liao et al., 2004	3.4	1	5454
	R.ALELDPNLYR.I	0	Liao et al., 2004	0.013	1	5498
	K.VEGELEEMER.K	0	Liao et al., 2004	0.056	1	5742
	K.KFDQLLAEEK.G	1	Liao et al., 2004	0.007	1	5750
	R.AGVLAHLEEER.D	0	Liao et al., 2004	0.066	1	5791
	R.ELEAELEDER.K	0	Liao et al., 2004	0.19	1	5930
	R.ALEQQVEEMR.T	0	Liao et al., 2004	0.00053	1	5932
	K.KEEELQGALAR.G	1	Liao et al., 2004	0.015	1	6160
	R.YEILTPNAIPK.G	0	Liao et al., 2004	1.1	1	6492
	K.LLKDVEALSQR.L	1	Liao et al., 2004	0.33	1	6748
	R.QLEEAEEEATR.A	0	Liao et al., 2004	0.00016	1	7343
	K.LDPHLVLDQLR.C	0	Liao et al., 2004	0.0033	1	7650
	K.LDPHLVLDQLR.C	0	Liao et al., 2004	0.081	1	7651
	R.ELEAELEDERK.Q	1	Liao et al., 2004	0.0025	1	8415
	K.QVLALQSQLADTK.K	0	Liao et al., 2004	0.0033	1	9511
	K.TSDVNDTQPPQSE.-	0	Liao et al., 2004	16	1	9556
	K.SDLLLEGFNNYR.F	0	Liao et al., 2004	0.013	1	10025
	K.VIQYLAHVASSHK.G	0	Liao et al., 2004	0.44	1	10289
	K.RQLEEAEEEATR.A	1	Liao et al., 2004	9.3e-005	1	10451
	K.RQLEEAEEEATR.A	1	Liao et al., 2004	8.2e-005	1	10452
	K.IGQLEEQLEQEAK.E	0	Liao et al., 2004	0.012	1	11513
	R->.<-QRYEILTPNAIPK.G	1	Liao et al., 2004	8.2	1	11743
	R.QRYEILTPNAIPK.G	1	Liao et al., 2004	1.2	1	12113
	R.NKQEVMISDLEER.L	1	Liao et al., 2004	2	1	13093
	R.NTDQASMPENTVAQK.L	0	Liao et al., 2004	0.0032	1	13960
	R.ALEEALEAKEEFER.Q	1	Liao et al., 2004	0.007	1	14574
	R.QEEELQAKDEELLK.V	1	Liao et al., 2004	0.00026	1	15309
	K.NSLQEQQEEEEEAR.K	0	Liao et al., 2004	5.9e-007	1	15635
	R->.<-QLLQANPILESFGNAK.T	0	Liao et al., 2004	0.23	1	15791
	K.KQELEEILHDLESR.V	1	Liao et al., 2004	3.4e-005	1	16014
	K.KQELEEILHDLESR.V	1	Liao et al., 2004	3.5e-010	1	16016
	R.QLLQANPILESFGNAK.T	0	Liao et al., 2004	7.5e-007	1	16080
	K.NLPIYSENIIEMYR.G	0	Liao et al., 2004	0.0032	1	16282
	K.TTLQVDTLNTELAAER.S	0	Liao et al., 2004	1.3e-006	1	16629
	R.HATALEELSEQLEQAK.R	0	Liao et al., 2004	0.14	1	17013
	R.HATALEELSEQLEQAK.R	0	Liao et al., 2004	0.043	1	17014
	K.KMEEEVLLLEDQNSK.F	1	Liao et al., 2004	0.012	1	17135
	K.NSLQEQQEEEEEARK.N	1	Liao et al., 2004	6.3e-005	1	17710
	K.NSLQEQQEEEEEARK.N	1	Liao et al., 2004	0.0016	1	17711
	R.LQQELDDLTVDLDHQR.Q	0	Liao et al., 2004	1.4e-010	1	18887
	R.LQQELDDLTVDLDHQR.Q	0	Liao et al., 2004	0.00044	1	18890
	R.HATALEELSEQLEQAKR.F	1	Liao et al., 2004	3.1e-007	1	19073
	R.ELQAQIAELQEDFESEK.A	0	Liao et al., 2004	0.012	1	19639
	K.ALEDETKNHEAQIQDMR.Q	1	Liao et al., 2004	1.4	1	19870
	K.SLEAEILQLQEELASSER.A	0	Liao et al., 2004	5.5e-006	1	20055
	K.LQNELDNVSTLLEEAEKK.G	1	Liao et al., 2004	2.9e-007	1	20230
	R.IVGLDQVTGMTETAFGSAYK.T	0	Liao et al., 2004	9.8e-009	1	20358
	R.IVGLDQVTG->M<-TETAFGSAYK.T	0	Liao et al., 2004	0.013	1	20464
	K.NMDPLNDNVATLLHQSSDR.F	0	Liao et al., 2004	0.0054	1	20712
	K.MQAHIQDLEEQLDEEEGAR.Q	0	Liao et al., 2004	1.3e-005	1	21387
	K.MQAHIQDLEEQLDEEEGAR.Q	0	Liao et al., 2004	2.3e-009	1	21388
	K.DAAGLESQLQDTQELLQEETR.Q	0	Liao et al., 2004	2e-008	1	22076
sp|P08249|MDHM_MOUSE	Mdh2	P08249_uniprot	Liao et al., 2004
	Peptide	Miss	Liao et al., 2004	Expect	Rank	Query
	R.LTELLK.Q	0	Liao et al., 2004	0.0048	1	28
	K.APGIIPR.I	0	Liao et al., 2004	0.00084	1	55
	R.ELIIGDR.Q	0	Liao et al., 2004	0.06	1	519
	R.QMSLLLR.R	0	Liao et al., 2004	0.0056	1	886
	R.Q->M<-SLLLR.R	0	Liao et al., 2004	5.8	3	1023
	K.LELAQYR.E	0	Liao et al., 2004	0.14	1	1146
	R.VLSIGDGIAR.V	0	Liao et al., 2004	0.0011	1	2393
	K.AVDSLVPIGR.G	0	Liao et al., 2004	7.9e-005	1	2737
	R.GYLDKLEPSK.I	1	Liao et al., 2004	0.76	1	4542
	R.GYLDKLEPSK.I	1	Liao et al., 2004	0.009	1	4543
	R.VVDALGNAIDGK.G	0	Liao et al., 2004	2.8e-005	1	4902
	K.HALIIYDDLSK.Q	0	Liao et al., 2004	6e-005	1	7012
	K.TSIAIDTIINQK.R	0	Liao et al., 2004	2.7e-006	1	7622
	R.ISVREP->M<-QTGIK.A	1	Liao et al., 2004	9	1	8668
	K.GIRPAINVGLSVSR.V	0	Liao et al., 2004	0.0046	1	9965
	K.GIRPAINVGLSVSR.V	0	Liao et al., 2004	0.00043	1	9966
	K.TGTAE->M<-SSILEER.I	0	Liao et al., 2004	1.9e-006	1	9973
	R.EAYPGDVFYLHSR.L	0	Liao et al., 2004	6.6e-005	1	12308
	R.EAYPGDVFYLHSR.L	0	Liao et al., 2004	0.019	1	12311
	R.ILGADTSVDLEETGR.V	0	Liao et al., 2004	1.8e-008	1	12760
	K.LKEIVTNFLAGFEP.-	1	Liao et al., 2004	4e-006	1	12832
	R.TGAIVDVPVGEELLGR.V	0	Liao et al., 2004	0.00019	1	13781
	R.NVQAEEMVEFSSGLK.G	0	Liao et al., 2004	0.029	1	14652
	R.VVDALGNAIDGKGPIGSK.T	1	Liao et al., 2004	9.1e-007	1	15526
	R.VVDALGNAIDGKGPIGSK.T	1	Liao et al., 2004	0.0016	1	15530
	K.GMSLNLEPDNVGVVVFGNDK.L	0	Liao et al., 2004	0.0047	1	20465
	K.FENAFLSHVISQHQSLLGNIR.S	0	Liao et al., 2004	5.4e-008	1	22284
sp|P50396|GDIA_MOUSE	Gdi1	P50396_uniprot	Liao et al., 2004
	Peptide	Miss	Liao et al., 2004	Expect	Rank	Query
	K.DLFGEK.I	0	Liao et al., 2004	3.4	1	13
	R.LFDVGGQR.S	0	Liao et al., 2004	0.12	1	1136
	K.MVCDVVSR.M	0	Liao et al., 2004	0.014	1	1889
	K.YYLDSLDR.I	0	Liao et al., 2004	8.4e-005	1	2980
	K.LLLLGAGESGK.S	0	Liao et al., 2004	1.7e-006	1	3140
	R.AMDTLGVEYGDK.E	0	Liao et al., 2004	0.033	1	7209
	K.TTGIVETHFTFK.N	0	Liao et al., 2004	0.00075	1	8786
	K.TTGIVETHFTFK.N	0	Liao et al., 2004	0.97	1	8787
	K.IIHEDGFSGEDVK.Q	0	Liao et al., 2004	0.0015	1	10129
	K.IIHEDGFSGEDVK.Q	0	Liao et al., 2004	1.1	1	10131
	R.LWGDSGIQECFNR.S	0	Liao et al., 2004	7.5e-007	1	12901
	R.AMDTLGVEYGDKER.K	1	Liao et al., 2004	3.1e-009	1	12944
	R.AMDTLGVEYGDKER.K	1	Liao et al., 2004	0.045	1	12946
	R.IGAGDYQPTEQDILR.T	0	Liao et al., 2004	3.2e-006	1	14818
	R.MEDTEPFSAELLSAMMR.L	0	Liao et al., 2004	3.3e-006	1	19141
	R.MEDTEPFSAELLSAMMR.L	0	Liao et al., 2004	0.0017	1	19142
	R.->M<-EDTEPFSAELLSAMMR.L	0	Liao et al., 2004	2.5e-006	1	19342
	R.MEDTEPFSAELLSAM->M<-R.L	0	Liao et al., 2004	0.003	1	19343
	R.->M<-EDTEPFSAELLSA->M<-MR.L	0	Liao et al., 2004	0.0041	1	19529
	K->.<-QYKPVVYSNTIQSLAAIVR.A	0	Liao et al., 2004	2.1e-007	1	20665
	K.QYKPVVYSNTIQSLAAIVR.A	0	Liao et al., 2004	1.2e-007	1	20795
	K.QYKPVVYSNTIQSLAAIVR.A	0	Liao et al., 2004	3.9e-008	1	20796
tr|Q546G4|Q546G4_MOUSE	Alb	Q546G4_uniprot	Liao et al., 2004
	Peptide	Miss	Liao et al., 2004	Expect	Rank	Query
	R.LPSGSDHVMLK.S	0	Liao et al., 2004	0.06	1	5121
	R.LPSGSDHVMLK.S	0	Liao et al., 2004	0.00025	1	5123
	R.LPSGSDHV->M<-LK.S	0	Liao et al., 2004	0.0022	1	5411
	R.LPSGSDHV->M<-LK.S	0	Liao et al., 2004	0.0084	1	5412
	K.SLGEESWHFK.W	0	Liao et al., 2004	0.0079	1	5725
	K.SLGEESWHFK.W	0	Liao et al., 2004	0.52	1	5726
	K.GLGEISAATEFK.T	0	Liao et al., 2004	0.00082	1	5783
	K.FFLCQVAGDAK.D	0	Liao et al., 2004	2e-005	1	6409
	R.ALASEWKPEIR.L	0	Liao et al., 2004	1.7e-005	1	7229
	R.ALASEWKPEIR.L	0	Liao et al., 2004	0.0019	1	7231
	K.DESKEPIVEVR.T	1	Liao et al., 2004	0.00012	1	7265
	K.GPDPEPTQPGTVK.N	0	Liao et al., 2004	0.00043	1	7722
	K.LEGQMGEDGNSIK.V	0	Liao et al., 2004	1.5e-005	1	8705
	R.FIVLSNNYLQIR.G	0	Liao et al., 2004	3.1e-005	1	10880
	K.DKDISWFSPNGEK.L	1	Liao et al., 2004	0.00049	1	11667
	K.DIQVIVNVPPTVQAR.Q	0	Liao et al., 2004	0.0014	1	14295
	K.SEPPESEAKPAPTEVK.T	0	Liao et al., 2004	8.4e-005	1	15172
	K.SEPPESEAKPAPTEVK.T	0	Liao et al., 2004	0.28	1	15173
	K.TQPVHSPPPQGEPSAPK.L	0	Liao et al., 2004	0.0065	1	16257
	K.TQPVHSPPPQGEPSAPK.L	0	Liao et al., 2004	0.064	1	16258
	K.AAFSKDESKEPIVEVR.T	2	Liao et al., 2004	2.6e-006	1	17140
	K.AAFSKDESKEPIVEVR.T	2	Liao et al., 2004	0.0047	1	17141
	K.AAFSKDESKEPIVEVR.T	2	Liao et al., 2004	0.0011	1	17142
	K.CVVTAEDGTQSEATVNVK.I	0	Liao et al., 2004	4.2e-007	1	18462
	K.EANMEGIVTIMGLKPETR.Y	0	Liao et al., 2004	1.7e-008	1	19523
	K.EANMEGIVTIMGLKPETR.Y	0	Liao et al., 2004	0.0018	1	19524
	K.EAN->M<-EGIVTIMGLKPETR.Y	0	Liao et al., 2004	9.6e-007	1	19632
	K.EAN->M<-EGIVTIMGLKPETR.Y	0	Liao et al., 2004	0.026	1	19633
	K.EANMEGIVTI->M<-GLKPETR.Y	0	Liao et al., 2004	0.013	1	19634
	R.NVDKNDEAEYVCIAENK.A	1	Liao et al., 2004	2e-008	1	19702
	R.NVDKNDEAEYVCIAENK.A	1	Liao et al., 2004	0.032	1	19704
	K.EAN->M<-EGIVTI->M<-GLKPETR.Y	0	Liao et al., 2004	0.0012	1	19812
	K.EAN->M<-EGIVTI->M<-GLKPETR.Y	0	Liao et al., 2004	4.4e-005	1	19813
	R.VEPYSSTAQVQFDEPEATGGVPILK.Y	0	Liao et al., 2004	0.0006	1	23174
	K.ASPAPTPTPAGAASPLAAVAAPATDAPQAK.Q	0	Liao et al., 2004	0.00025	1	23194
	K.DGEPIENEEEDDEKHIFSDDSSELTIR.N	1	Liao et al., 2004	1.4	1	24179
tr|A0A6P7RWI7|A0A6P7RWI7_MUSCR	Mapt	A0A6P7RWI7_uniprot	Liao et al., 2004
	Peptide	Miss	1	Expect	Rank	Query
	R.LLLPGELAK.H	0	1	0.00015	1	1768
	K.ESYSVYVYK.V	0	1	0.00065	1	4323
	K->.<-QVHPDTGISSK.A	0	1	0.024	1	4582
	R.KESYSVYVYK.V	1	1	0.18	1	6622
	R.KESYSVYVYK.V	1	1	0.0001	1	6623
	K.AMGIMNSFVNDIFER.I	0	1	2.9e-011	1	16097
	K.A->M<-GIMNSFVNDIFER.I	0	1	1.7e-010	1	16409
	K.AMGI->M<-NSFVNDIFER.I	0	1	2.2e-006	1	16411
	K.A->M<-GI->M<-NSFVNDIFER.I	0	1	1.9e-005	1	16646
tr|A0A6P5QFX5|A0A6P5QFX5_MUSCR	Krt10	A0A6P5QFX5_uniprot	Pedrero-Prieto et al., 2019
	Peptide	Miss	1	Expect	Rank	Query
	K.YDLDFK.S	0	1	1.1	1	423
	K.EALELLK.T	0	1	0.0024	1	528
	K.TIAPALVSK.K	0	1	0.082	1	1212
	K.SCNCLLLK.V	0	1	0.32	1	2467
	R.SGKYDLDFK.S	1	1	4.8	1	3301
	R.SGKYDLDFK.S	1	1	0.37	1	3302
	R.IGAEVYHNLK.N	0	1	0.043	1	4427
	R.IGAEVYHNLK.N	0	1	0.016	1	4429
	K.LMIEMDGTENK.S	0	1	0.003	1	6903
	K.LMIE->M<-DGTENK.S	0	1	0.033	1	7169
	K.VNVVEQEKIDK.L	1	1	3.7e-005	1	7275
	K.VNVVEQEKIDK.L	1	1	0.0094	1	7276
	R.GNPTVEVDLYTAK.G	0	1	0.001	1	9329
	K.KVNVVEQEKIDK.L	2	1	0.088	1	9779
	K.KVNVVEQEKIDK.L	2	1	0.0032	1	9780
	R.YITPDQLADLYK.S	0	1	7.6e-006	1	9983
	K.LAQSNGWGVMVSHR.S	0	1	5.2e-006	1	12083
	K.YDLDFKSPDDPSR.Y	1	1	0.00074	1	12339
	K.LAQSNGWGV->M<-VSHR.S	0	1	0.0012	1	12390
	K.VNQIGSVTESLQACK.L	0	1	1.1e-007	1	13965
	R.AAVPSGASTGIYEALELR.D	0	1	0.00014	1	17143
	R.SGKYDLDFKSPDDPSR.Y	2	1	3.2e-005	1	17467
	R.SGKYDLDFKSPDDPSR.Y	2	1	0.18	1	17468
	K.LAMQEFMILPVGASSFR.E	0	1	0.00011	1	18357
	K.LAMQEFMILPVGASSFR.E	0	1	0.074	1	18358
	K.LA->M<-QEFMILPVGASSFR.E	0	1	3.4	1	18533
	K.LAMQEF->M<-ILPVGASSFR.E	0	1	4.9e-006	1	18534
	K.LA->M<-QEF->M<-ILPVGASSFR.E	0	1	0.00053	1	18777
	K.DATNVGDEGGFAPNILENK.E	0	1	8.2e-007	1	19219
	K.FTASAGIQVVGDDLTVTNPK.R	0	1	0.00021	1	19915
	K.AGYTDQVVIG->M<-DVAASEFYR.S	0	1	0.00022	1	21150
	R.AAVPSGASTGIYEALELRDNDK.T	1	1	1.4	1	21608
	K.YGKDATNVGDEGGFAPNILENK.E	1	1	8.7e-009	1	21784
	K.DATNVGDEGGFAPNILENKEALELLK.T	1	1	0.5	1	23455
	K.SFVQNYPVVSIEDPFDQDDWGAWQK.F	0	1	13	1	23890
	R.HIADLAGNPEVILPVPAFNVINGGSHAGNK.L	0	1	0.00028	1	23967
	R.HIADLAGNPEVILPVPAFNVINGGSHAGNK.L	0	1	4.6e-005	1	23968
tr|A0A6P5R4D1|A0A6P5R4D1_MUSCR	Aco2	A0A6P5R4D1_uniprot	Liao et al., 2004
	Peptide	Miss	Liao et al., 2004	Expect	Rank	Query
	R.LPSGSDHVMLK.S	0	Liao et al., 2004	0.06	1	5121
	R.LPSGSDHVMLK.S	0	Liao et al., 2004	0.00025	1	5123
	R.LPSGSDHV->M<-LK.S	0	Liao et al., 2004	0.0022	1	5411
	R.LPSGSDHV->M<-LK.S	0	Liao et al., 2004	0.0084	1	5412
	K.SLGEESWHFK.W	0	Liao et al., 2004	0.0079	1	5725
	K.SLGEESWHFK.W	0	Liao et al., 2004	0.52	1	5726
	K.GLGEISAATEFK.T	0	Liao et al., 2004	0.00082	1	5783
	K.LASEWKPEIR.L	0	Liao et al., 2004	0.047	1	5872
	K.LASEWKPEIR.L	0	Liao et al., 2004	0.0064	1	5873
	K.FFLCQVAGDAK.D	0	Liao et al., 2004	2e-005	1	6409
	K.DESKEPIVEVR.T	1	Liao et al., 2004	0.00012	1	7265
	K.GPDPEPTQPGTVK.N	0	Liao et al., 2004	0.00043	1	7722
	K.LEGQMGEDGNSIK.V	0	Liao et al., 2004	1.5e-005	1	8705
	R.FIVLSNNYLQIR.G	0	Liao et al., 2004	3.1e-005	1	10880
	K.DKDISWFSPNGEK.L	1	Liao et al., 2004	0.00049	1	11667
	K.DIQVIVNVPPTVQAR.Q	0	Liao et al., 2004	0.0014	1	14295
	K.SEPPESEAKPAPTEVK.T	0	Liao et al., 2004	8.4e-005	1	15172
	K.SEPPESEAKPAPTEVK.T	0	Liao et al., 2004	0.28	1	15173
	K.TQPVHSPPPQGEPSAPK.L	0	Liao et al., 2004	0.0065	1	16257
	K.TQPVHSPPPQGEPSAPK.L	0	Liao et al., 2004	0.064	1	16258
	K.AAFSKDESKEPIVEVR.T	2	Liao et al., 2004	2.6e-006	1	17140
	K.AAFSKDESKEPIVEVR.T	2	Liao et al., 2004	0.0047	1	17141
	K.AAFSKDESKEPIVEVR.T	2	Liao et al., 2004	0.0011	1	17142
	K.CVVTAEDGTQSEATVNVK.I	0	Liao et al., 2004	4.2e-007	1	18462
	K.EANMEGIVTIMGLKPETR.Y	0	Liao et al., 2004	1.7e-008	1	19523
	K.EANMEGIVTIMGLKPETR.Y	0	Liao et al., 2004	0.0018	1	19524
	K.EAN->M<-EGIVTIMGLKPETR.Y	0	Liao et al., 2004	9.6e-007	1	19632
	K.EAN->M<-EGIVTIMGLKPETR.Y	0	Liao et al., 2004	0.026	1	19633
	K.EANMEGIVTI->M<-GLKPETR.Y	0	Liao et al., 2004	0.013	1	19634
	R.NVDKNDEAEYVCIAENK.A	1	Liao et al., 2004	2e-008	1	19702
	R.NVDKNDEAEYVCIAENK.A	1	Liao et al., 2004	0.032	1	19704
	K.EAN->M<-EGIVTI->M<-GLKPETR.Y	0	Liao et al., 2004	0.0012	1	19812
	K.EAN->M<-EGIVTI->M<-GLKPETR.Y	0	Liao et al., 2004	4.4e-005	1	19813
	R.VEPYSSTAQVQFDEPEATGGVPILK.Y	0	Liao et al., 2004	0.0006	1	23174
	K.ASPAPTPTPAGAASPLAAVAAPATDAPQAK.Q	0	Liao et al., 2004	0.00025	1	23194
	K.DGEPIENEEEDDEKHIFSDDSSELTIR.N	1	Liao et al., 2004	1.4	1	24179
tr|A0A6P5QM79|A0A6P5QM79_MUSCR	Mapt	A0A6P5QM79_uniprot	Liao et al., 2004
	Peptide	Miss	1	Expect	Rank	Query
	R.LPSGSDHVMLK.S	0	1	0.06	1	5121
	R.LPSGSDHVMLK.S	0	1	0.00025	1	5123
	R.LPSGSDHV->M<-LK.S	0	1	0.0022	1	5411
	R.LPSGSDHV->M<-LK.S	0	1	0.0084	1	5412
	K.SLGEESWHFK.W	0	1	0.0079	1	5725
	K.SLGEESWHFK.W	0	1	0.52	1	5726
	K.GLGEISAATEFK.T	0	1	0.00082	1	5783
	K.LASEWKPEIR.L	0	1	0.047	1	5872
	K.LASEWKPEIR.L	0	1	0.0064	1	5873
	K.FFLCQVAGDAK.D	0	1	2e-005	1	6409
	K.DESKEPIVEVR.T	1	1	0.00012	1	7265
	K.LEGQMGEDGNSIK.V	0	1	1.5e-005	1	8705
	R.FIVLSNNYLQIR.G	0	1	3.1e-005	1	10880
	K.DKDISWFSPNGEK.L	1	1	0.00049	1	11667
	K.DIQVIVNVPPTVQAR.Q	0	1	0.0014	1	14295
	K.SEPPESEAKPAPTEVK.T	0	1	8.4e-005	1	15172
	K.SEPPESEAKPAPTEVK.T	0	1	0.28	1	15173
	K.HTEPNETTPLTEPEK.G	0	1	16	1	15726
	K.TQPVHSPPPQGEPSAPK.L	0	1	0.0065	1	16257
	K.TQPVHSPPPQGEPSAPK.L	0	1	0.064	1	16258
	K.AAFSKDESKEPIVEVR.T	2	1	2.6e-006	1	17140
	K.AAFSKDESKEPIVEVR.T	2	1	0.0047	1	17141
	K.AAFSKDESKEPIVEVR.T	2	1	0.0011	1	17142
	K.CVVTAEDGTQSEATVNVK.I	0	1	4.2e-007	1	18462
	K.EANMEGIVTIMGLKPETR.Y	0	1	1.7e-008	1	19523
	K.EANMEGIVTIMGLKPETR.Y	0	1	0.0018	1	19524
	K.EAN->M<-EGIVTIMGLKPETR.Y	0	1	9.6e-007	1	19632
	K.EAN->M<-EGIVTIMGLKPETR.Y	0	1	0.026	1	19633
	K.EANMEGIVTI->M<-GLKPETR.Y	0	1	0.013	1	19634
	R.NVDKNDEAEYVCIAENK.A	1	1	2e-008	1	19702
	R.NVDKNDEAEYVCIAENK.A	1	1	0.032	1	19704
	K.EAN->M<-EGIVTI->M<-GLKPETR.Y	0	1	0.0012	1	19812
	K.EAN->M<-EGIVTI->M<-GLKPETR.Y	0	1	4.4e-005	1	19813
	K.HTEPNETTPLTEPEKGPVETK.S	1	1	0.0078	1	21908
	R.VEPYSSTAQVQFDEPEATGGVPILK.Y	0	1	0.0006	1	23174
	K.DGEPIENEEEDDEKHIFSDDSSELTIR.N	1	1	1.4	1	24179
tr|Q542X7|Q542X7_MOUSE	Cct2	Q542X7_uniprot	Xu et al., 2020
	Peptide	Miss	1	Expect	Rank	Query
	R.GLGVEIAK.N	0	1	0.38	1	348
	K.NIILGGVK.A	0	1	0.42	2	503
	K.QFLDYFK.T	0	1	1.3	1	1853
	R.DEFEGLFK.Q	0	1	1.8	1	2140
	K.QNSLDEDLIR.K	0	1	0.0014	1	5475
	R.KPLLESGTLGTK.G	0	1	0.00019	1	6170
	R.LDQP->M<-TEIVSR.V	0	1	0.1	1	7348
	K.QNSLDEDLIRK.L	1	1	0.00072	1	7884
	K.ATLPSPDKLPGFK.M	1	1	0.00071	1	8585
	K.ATLPSPDKLPGFK.M	1	1	0.0018	1	8587
	K.MLQTSSVLVSGLR.G	0	1	9.6e-007	1	8993
	K.->M<-LQTSSVLVSGLR.G	0	1	0.03	1	9342
	R->.<-QFLFRPWDVTK.L	0	1	2.3	1	9626
	R.QFLFRPWDVTK.L	0	1	20	1	9914
	R.QFLFRPWDVTK.L	0	1	8.4e-005	1	9916
	K.DNPGVVTCLDEAR.H	0	1	0.00011	1	10115
	K.QPAENVNQYLTDSK.F	0	1	1.3e-005	1	13413
	K.YFLVGAGAIGCELLK.N	0	1	0.0005	1	13456
	R.LAGTQPLEVLEAVQR.S	0	1	2.5e-005	1	13756
	R.YDGQVAVFGSDFQEK.L	0	1	0.00068	1	15034
	K.NFPNAIEHTLQWAR.D	0	1	2e-006	1	15212
	K.NFPNAIEHTLQWAR.D	0	1	0.077	1	15216
	R->.<-Q->M<-NPYIQVTSHQNR.V	0	1	0.057	1	15579
	R.QMNPYIQVTSHQNR.V	0	1	3.6e-005	1	15593
	R.QMNPYIQVTSHQNR.V	0	1	0.0023	1	15594
	R.Q->M<-NPYIQVTSHQNR.V	0	1	0.27	1	15892
	R.Q->M<-NPYIQVTSHQNR.V	0	1	0.0016	1	15894
	R.HQYYNQEWTLWDR.F	0	1	0.025	1	17634
	R.AAVASLLQSVQVPEFTPK.S	0	1	2.7e-005	1	18206
	R.NEEDATELVGLAQAVNAR.S	0	1	0.00019	1	18375
	R.NEEDATELVGLAQAVNAR.S	0	1	5.7e-011	1	18377
	K.SLPASLVEPDFVMTDFAK.Y	0	1	9.2e-005	1	19277
	K.SLPASLVEPDFV->M<-TDFAK.Y	0	1	0.061	1	19450
	K.GNVQVVIPFLTESYSSSQDPPEK.S	0	1	2.1	1	22704
	R.QLLHNFPPDQLTSSGAPFWSGPK.R	0	1	0.001	1	22716
	R.QLLHNFPPDQLTSSGAPFWSGPK.R	0	1	0.00023	1	22720
	K.IHVSDQELQSANASVDDSRLEELK.A	1	1	0.0051	1	23234
	K.IHVSDQELQSANASVDDSRLEELK.A	1	1	0.14	1	23238
tr|A0A6P7QIZ9|A0A6P7QIZ9_MUSCR	LOC110311039	A0A6P7QIZ9_uniprot
	Peptide	Miss	1	Expect	Rank	Query
	R.YLLVMK.G	0	1	0.0031	1	247
	R.YLLV->M<-K.G	0	1	16	9	313
	R.LNWDDR.T	0	1	0.37	1	549
	R.LIFDNLK.K	0	1	0.031	1	899
	R.LIFDNLKK.S	1	1	0.16	1	2253
	R.CATILLQGK.E	0	1	0.21	1	2437
	K.GGQDNIPVLK.R	0	1	3.1	1	2927
	K.LIIVEGCQR.Q	0	1	0.069	1	3521
	R.IATLASGLEVGK.T	0	1	2.1e-005	1	4702
	K.GGQDNIPVLKR.D	1	1	7.2	1	5346
	K.GGQDNIPVLKR.D	1	1	0.1	1	5347
	K.VAEIPFNSTNK.Y	0	1	0.002	1	5733
	R.LNIPVSQVNPR.D	0	1	0.0016	1	6042
	K.NMVPQQALVIR.E	0	1	0.019	1	6683
	R.DVAGDASESALLK.C	0	1	0.0014	1	6815
	K.N->M<-VPQQALVIR.E	0	1	0.15	1	6969
	K.VIMVTGDHPITAK.A	0	1	0.00024	1	8803
	K.VIMVTGDHPITAK.A	0	1	0.021	1	8804
	K.VI->M<-VTGDHPITAK.A	0	1	0.013	1	9145
	K.VI->M<-VTGDHPITAK.A	0	1	19	1	9146
	K.ADIGVAMGIAGSDVSK.Q	0	1	11	1	11085
	R.SPDCTHDNPLETR.N	0	1	7.8e-008	1	12073
	K.VDNSSLTGESEPQTR.S	0	1	5.3e-006	1	13629
	R.KYNTDCVQGLTHSK.A	1	1	0.43	1	14324
	R.KYNTDCVQGLTHSK.A	1	1	0.0013	1	14325
	R.NITFFSTNCVEGTAR.G	0	1	0.00011	1	15606
	K.EAFQNAYLELGGLGER.V	0	1	0.00037	1	16539
	R.QGAIVAVTGDGVNDSPALK.K	0	1	1.5e-005	1	17223
	R.DGPNALTPPPTTPEWVK.F	0	1	0.004	1	17352
	K.YQLSIHETEDPNDNR.Y	0	1	3.9e-005	1	17499
	K.YQLSIHETEDPNDNR.Y	0	1	0.0037	1	17500
	K.SSHTWVALSHIAGLCNR.A	0	1	0.43	1	18482
	K.NLEAVETLGSTSTICSDK.T	0	1	1.1e-005	1	18719
	R.QGAIVAVTGDGVNDSPALKK.A	1	1	2.4e-006	1	18919
	R.QGAIVAVTGDGVNDSPALKK.A	1	1	0.43	1	18920
	R.VLGFCHYYLPEEQFPK.G	0	1	0.015	1	19864
	R.VLGFCHYYLPEEQFPK.G	0	1	0.045	1	19865
	R.TVNDLEDSYGQQWTYEQR.K	0	1	2.2e-006	1	21338
tr|A0A1B0GSX0|A0A1B0GSX0_MOUSE	Ldha	A0A1B0GSX0_uniprot	Liao et al., 2004
	Peptide	Miss	Liao et al., 2004	Expect	Rank	Query
	K.ARGFFK.K	1	Liao et al., 2004	5.7	2	60
	R.GIFPVLCK.D	0	Liao et al., 2004	0.026	1	1529
	R.VNLAMDVGK.A	0	Liao et al., 2004	4.3e-005	1	1681
	R.LLFEELVR.A	0	Liao et al., 2004	0.00063	1	2621
	K.GDYPLEAVR.M	0	Liao et al., 2004	0.37	1	2639
	K.GSGTAEVELKK.G	1	Liao et al., 2004	0.0058	1	4001
	R.GDLGIEIPAEK.V	0	Liao et al., 2004	0.027	1	4398
	R.LDIDSAPITAR.N	0	Liao et al., 2004	2.6e-005	1	4907
	K.ITLDNAYMEK.C	0	Liao et al., 2004	1.7e-005	1	5358
	R.NTGIICTIGPASR.S	0	Liao et al., 2004	9.8e-005	1	8406
	K.IYVDDGLISLQVK.E	0	Liao et al., 2004	2.6e-005	1	10513
	K.CDENILWLDYK.N	0	Liao et al., 2004	2.1e-007	1	10631
	K.DAVLNAWAEDVDLR.V	0	Liao et al., 2004	3.1e-006	1	13006
	K.GVNLPGAAVDLPAVSEK.D	0	Liao et al., 2004	5.4e-007	1	14072
	K.VFLAQK->M<-->M<-IGRCNR.A	2	Liao et al., 2004	58	1	16289
	K.KGVNLPGAAVDLPAVSEK.D	1	Liao et al., 2004	5.7e-006	1	16512
	K.KGVNLPGAAVDLPAVSEK.D	1	Liao et al., 2004	0.017	1	16513
	K.GADFLVTEVENGGSLGSK.K	0	Liao et al., 2004	0.0003	1	16721
	R.RFDEILEASDGIMVAR.G	1	Liao et al., 2004	0.0001	1	17380
	R.RFDEILEASDGIMVAR.G	1	Liao et al., 2004	0.0019	1	17381
	R.AGKPVICATQMLESMIK.K	0	Liao et al., 2004	2.8e-005	1	18067
	R.AGKPVICATQMLESMIK.K	0	Liao et al., 2004	3.2	1	18070
	R.LNFSHGTHEYHAETIK.N	0	Liao et al., 2004	7.2e-006	1	18185
	R.LNFSHGTHEYHAETIK.N	0	Liao et al., 2004	2.7e-006	1	18187
	R.LNFSHGTHEYHAETIK.N	0	Liao et al., 2004	0.23	1	18188
	K.EKGADFLVTEVENGGSLGSK.K	1	Liao et al., 2004	71	1	19951
	K.EKGADFLVTEVENGGSLGSK.K	1	Liao et al., 2004	4.2	1	19952
	K.GVNLPGAAVDLPAVSEKDIQDLK.F	1	Liao et al., 2004	0.013	1	21975
	K.GVNLPGAAVDLPAVSEKDIQDLK.F	1	Liao et al., 2004	0.012	1	21976
	K.KGVNLPGAAVDLPAVSEKDIQDLK.F	2	Liao et al., 2004	0.0009	1	22552
	R.EATESFASDPILYRPVAVALDTK.G	0	Liao et al., 2004	0.01	1	22603
tr|A0A6P5R810|A0A6P5R810_MUSCR	Atp6v1a	A0A6P5R810_uniprot	Liao et al., 2004
	Peptide	Miss	Liao et al., 2004	Expect	Rank	Query
	R.FANYIDK.V	0	Liao et al., 2004	0.018	1	946
	R.DNLAEDIMR.L	0	Liao et al., 2004	0.009	1	3343
	R.DNLAEDI->M<-R.L	0	Liao et al., 2004	0.76	1	3592
	K.FADLSEAANR.N	0	Liao et al., 2004	4.7e-005	1	3609
	K.VELQELNDR.F	0	Liao et al., 2004	0.0012	1	3963
	R.EYQDLLNVK.M	0	Liao et al., 2004	0.25	1	4043
	R.FANYIDKVR.F	1	Liao et al., 2004	4.7	1	4115
	R.LGDLYEEEMR.E	0	Liao et al., 2004	1.3e-006	1	6387
	R.LGDLYEEE->M<-R.E	0	Liao et al., 2004	0.63	1	6714
	R.EEAESTLQSFR.Q	0	Liao et al., 2004	2.8e-005	1	7170
	R.EKLQEEMLQR.E	1	Liao et al., 2004	3.8	2	7329
	K.NLQEAEEWYK.S	0	Liao et al., 2004	0.012	1	7446
	R.SLYSSSPGGAYVTR.S	0	Liao et al., 2004	0.0027	1	10100
	R.QVQSLTCEVDALK.G	0	Liao et al., 2004	0.027	1	11090
	R.TYSLGSALRPSTSR.S	0	Liao et al., 2004	3.8	1	11183
	R.TYSLGSALRPSTSR.S	0	Liao et al., 2004	8	1	11184
	R.KVESLQEEIAFLK.K	1	Liao et al., 2004	8.9e-009	1	11927
	R.KVESLQEEIAFLK.K	1	Liao et al., 2004	0.01	1	11928
	K.ILLAELEQLKGQGK.S	1	Liao et al., 2004	2.9e-005	1	12044
	K.ILLAELEQLKGQGK.S	1	Liao et al., 2004	0.001	1	12047
	R.ISLPLPTFSSLNLR.E	0	Liao et al., 2004	0.00016	1	12401
	R.TNEKVELQELNDR.F	1	Liao et al., 2004	0.086	1	13049
	R.TNEKVELQELNDR.F	1	Liao et al., 2004	0.0021	1	13050
	R.KVESLQEEIAFLKK.L	2	Liao et al., 2004	2.4e-005	1	14541
	R.ETNLESLPLVDTHSK.R	0	Liao et al., 2004	0.34	1	14928
	R.ETNLESLPLVDTHSK.R	0	Liao et al., 2004	0.00021	1	14929
	R.VEVERDNLAEDI->M<-R.L	1	Liao et al., 2004	3.5	1	15393
	R.LQDEIQNMKEEMAR.H	1	Liao et al., 2004	9.4e-006	1	15934
	R.LQDEIQN->M<-KEE->M<-AR.H	1	Liao et al., 2004	0.32	1	16534
	R.LQDEIQN->M<-KEE->M<-AR.H	1	Liao et al., 2004	0.27	1	16535
	R.DGQVINETSQHHDDLE.-	0	Liao et al., 2004	0.028	1	17590
	R.ETNLESLPLVDTHSKR.T	1	Liao et al., 2004	0.0015	1	17636
	R.ETNLESLPLVDTHSKR.T	1	Liao et al., 2004	0.00011	1	17637
	R.EMEENFALEAANYQDTIGR.L	0	Liao et al., 2004	3.8e-007	1	21108
	R.E->M<-EENFALEAANYQDTIGR.L	0	Liao et al., 2004	1.3e-007	1	21244
	R.QVQSLTCEVDALKGTNESLER.Q	1	Liao et al., 2004	4.5	1	22086
sp|O08599|STXB1_MOUSE	Stxbp1	O08599_uniprot	Liao et al., 2004
	Peptide	Miss	Liao et al., 2004	Expect	Rank	Query
	R.DWPDAR.G	0	Liao et al., 2004	0.53	1	209
	K.LLIEMEQR.L	0	Liao et al., 2004	0.00012	1	2816
	R.GFCLPPHCSR.G	0	Liao et al., 2004	0.62	1	5906
	R.GFCLPPHCSR.G	0	Liao et al., 2004	7.8	1	5908
	K.DLFDPIIEER.H	0	Liao et al., 2004	0.0013	1	6217
	K.VLTPELYAELR.A	0	Liao et al., 2004	0.00015	1	7339
	R.FCTGLTQIETLFK.S	0	Liao et al., 2004	2.3e-006	1	12394
	K.LAVEALSSLDGDLSGR.Y	0	Liao et al., 2004	0.00012	1	13338
	R.LEQGQAIDDLMPAQK.-	0	Liao et al., 2004	3.7e-005	1	14446
	K.TFLVWINEEDHLR.V	0	Liao et al., 2004	3.4e-005	1	14721
	R.LEQGQAIDDL->M<-PAQK.-	0	Liao et al., 2004	0.00062	1	14735
	R.LGFSEVELVQMVVDGVK.L	0	Liao et al., 2004	8e-009	1	17750
	R.GTGGVDTAAVGGVFDVSNADR.L	0	Liao et al., 2004	1.1e-006	1	19253
	K.RGTGGVDTAAVGGVFDVSNADR.L	1	Liao et al., 2004	0.00037	1	20585
	K.RGTGGVDTAAVGGVFDVSNADR.L	1	Liao et al., 2004	0.00051	1	20586
	K.LRFPAEDEFPDLSSHNNH->M<-AK.V	1	Liao et al., 2004	4.4	1	22514
	K.TDLNPDNLQGGDDLDPNYVLSSR.V	0	Liao et al., 2004	6e-005	1	22694
	K.SMTEAEQQQLIDDHFLFDKPVSPLLLASGMAR.D	0	Liao et al., 2004	0.0024	1	24663
	K.SMTEAEQQQLIDDHFLFDKPVSPLLLASGMAR.D	0	Liao et al., 2004	0.0016	1	24664
	K.S->M<-TEAEQQQLIDDHFLFDKPVSPLLLASG->M<-AR.D	0	Liao et al., 2004	0.71	1	24684
	R.HGGYQPSDEHKTDLNPDNLQGGDDLDPNYVLSSR.V	1	Liao et al., 2004	4.4e-005	1	24734
	R.HGGYQPSDEHKTDLNPDNLQGGDDLDPNYVLSSR.V	1	Liao et al., 2004	0.24	1	24735
	R.HGGYQPSDEHKTDLNPDNLQGGDDLDPNYVLSSR.V	1	Liao et al., 2004	0.00025	1	24736
tr|Q5FWB7|Q5FWB7_MOUSE	Aldoa	Q5FWB7_uniprot	Liao et al., 2004
	Peptide	Miss	1	Expect	Rank	Query
	K.QLIVGVNK.M	0	1	0.028	1	955
	R.QTVAVGVIK.A	0	1	0.01	1	1401
	R.LPLQDVYK.I	0	1	0.0031	1	2020
	K.AVDKKAAGAGK.V	2	1	99	4	2568
	K.IGGIGTVPVGR.V	0	1	7.7e-006	1	2718
	K.LEDGPKFLK.S	1	1	75	5	3009
	K.STTTGHLIYK.C	0	1	0.046	1	4023
	K.MDSTEPPYSQK.R	0	1	0.00031	1	6923
	K.->M<-DSTEPPYSQK.R	0	1	0.016	1	7205
	R.EHALLAYTLGVK.Q	0	1	3.3e-005	1	7564
	R.EHALLAYTLGVK.Q	0	1	9.5e-005	1	7566
	K.YYVTIIDAPGHR.D	0	1	4.7e-006	1	9285
	K.YYVTIIDAPGHR.D	0	1	0.00042	1	9290
	K.THINIVVIGHVDSGK.S	0	1	0.00019	1	13069
	K.QLIVGVNK->M<-DSTEPPYSQK.R	1	1	0.0078	1	20794
	R.VETGVLKPGMVVTFAPVNVTTEVK.S	0	1	0.00044	1	22675
	R.VETGVLKPGMVVTFAPVNVTTEVK.S	0	1	6e-005	1	22678
	R.VETGVLKPG->M<-VVTFAPVNVTTEVK.S	0	1	0.0015	1	22749
	R.VETGVLKPG->M<-VVTFAPVNVTTEVK.S	0	1	1.8e-005	1	22751
	K.DGSASGTTLLEALDCILPPTRPTDKPLR.L	0	1	5.4	1	23919
	K.SGDAAIVDMVPGKPMCVESFSDYPPLGR.F	0	1	0.098	1	23921
	K.SGDAAIVD->M<-VPGKP->M<-CVESFSDYPPLGR.F	0	1	0.37	1	23982
	R.KDGSASGTTLLEALDCILPPTRPTDKPLR.L	1	1	1.2	1	24151
	R.KDGSASGTTLLEALDCILPPTRPTDKPLR.L	1	1	0.17	1	24153
tr|E9Q5F6|E9Q5F6_MOUSE	Ubc	E9Q5F6_uniprot	Pedrero-Prieto et al., 2019
	Peptide	Miss	1	Expect	Rank	Query
	R.NLLSVAYK.N	0	1	0.015	1	1310
	R.YDDMAACMK.S	0	1	0.00036	1	3776
	R.YLAEVAAGDDK.K	0	1	17	1	4577
	K.DSTLIMQLLR.D	0	1	0.0023	1	5229
	K.DSTLI->M<-QLLR.D	0	1	0.00057	1	5528
	R.YLAEVAAGDDKK.G	1	1	0.013	1	6893
	R.YLAEVAAGDDKK.G	1	1	1.5e-007	1	6894
	K.FLIPNASQPESK.V	0	1	0.00028	1	7888
	R.DICNDVLSLLEK.F	0	1	0.0033	1	9582
	K.SVTEQGAELSNEER.N	0	1	5.1e-007	1	12216
	K.GIVDQSQQAYQEAFEISK.K	0	1	1e-007	1	19994
	K.TAFDEAIAELDTLSEESYK.D	0	1	2.9e-006	1	20660
	K.KGIVDQSQQAYQEAFEISK.K	1	1	0.082	2	20921
	K.GIVDQSQQAYQEAFEISKK.E	1	1	0.0044	1	20924
sp|C0HKE1|H2A1B_MOUSE	H2ac4	C0HKE1_uniprot	Liao et al., 2004
	Peptide	Miss	Liao et al., 2004	Expect	Rank	Query
	R.ELGLIR.K	0	Liao et al., 2004	0.046	1	2
	K.LTLLNPK.G	0	Liao et al., 2004	0.016	1	415
	K.LIMGIGHR.V	0	Liao et al., 2004	0.24	1	1180
	K.TILSLMTR.E	0	Liao et al., 2004	0.029	1	1554
	K.EILIPVFK.N	0	Liao et al., 2004	6.9e-005	1	1837
	K.AIVWGMQTR.A	0	Liao et al., 2004	0.015	1	3196
	R.GGPNYQEGLR.V	0	Liao et al., 2004	0.011	1	3564
	K.EHEVTIFVR.R	0	Liao et al., 2004	14	1	4175
	K.DGVYILDLAAK.V	0	Liao et al., 2004	0.001	1	5006
	K.YICTTSAIQNR.F	0	Liao et al., 2004	0.069	1	7808
	K.LYRPGSVAYVSR.S	0	Liao et al., 2004	0.0067	1	8535
	K.LYRPGSVAYVSR.S	0	Liao et al., 2004	0.25	1	8536
	K.LGLVGVNLSLDGVK.S	0	Liao et al., 2004	4.8e-008	1	8859
	R.SMGFIGHYLDQK.R	0	Liao et al., 2004	0.075	1	9092
	K.WGDIEFPPPFGR.E	0	Liao et al., 2004	0.0027	1	9560
	R.YPGSTFMDHVLR.Y	0	Liao et al., 2004	0.059	1	9674
	R.SGGMSNELNNIISR.T	0	Liao et al., 2004	1.9e-008	1	11105
	K.AKPA->M<-PQDSVPSPR.S	0	Liao et al., 2004	1.8	1	11199
	K.IGNTGGMLDNILASK.L	0	Liao et al., 2004	6.6e-007	1	11332
	R.SGG->M<-SNELNNIISR.T	0	Liao et al., 2004	1.3e-006	1	11409
	R.KPASFMTSICDER.G	0	Liao et al., 2004	0.00025	1	12075
	K.AFDSGIIPMEFVNK.M	0	Liao et al., 2004	0.061	1	12603
	R.TIAIIAEGIPEALTR.K	0	Liao et al., 2004	3.9e-008	1	12607
	K.DLVSSLTSGLLTIGDR.F	0	Liao et al., 2004	4.7e-011	1	14243
	R.EAYPEEAYIADLDAK.S	0	Liao et al., 2004	6.7e-005	1	15228
	R.DEPSVAAMVYPFTGDHK.Q	0	Liao et al., 2004	0.0062	1	17914
	R.SAYDSTMETMNYAQIR.T	0	Liao et al., 2004	2.9e-006	1	18136
	R.DYQGPLKEHEVTIFVR.R	1	Liao et al., 2004	3.2e-005	1	18808
	K->.<-QHFPATPLLDYALEVEK.I	0	Liao et al., 2004	2.5e-005	1	19086
	K.QHFPATPLLDYALEVEK.I	0	Liao et al., 2004	0.025	1	19311
	K.QHFPATPLLDYALEVEK.I	0	Liao et al., 2004	2.3	1	19312
	R.EGDYVLFHHEGGVDVGDVDAK.A	0	Liao et al., 2004	0.12	1	21479
	K.GAIVPAQEVPPPTVPMDYSWAR.E	0	Liao et al., 2004	0.047	1	22122
tr|A0A6P5QRK3|A0A6P5QRK3_MUSCR	Actg1	A0A6P5QRK3_uniprot	Liao et al., 2004
	Peptide	Miss	Liao et al., 2004	Expect	Rank	Query
	K.LFVGGIK.E	0	Liao et al., 2004	0.0043	1	99
	K.KLFVGGIK.E	1	Liao et al., 2004	0.00076	1	891
	K.LTDCVVMR.D	0	Liao et al., 2004	1.5	1	2281
	R.GGNFGFGDSR.G	0	Liao et al., 2004	0.0016	1	2515
	K.TLETVPLER.K	0	Liao et al., 2004	1.1	1	3137
	R.NYYEQWGK.L	0	Liao et al., 2004	1.2	1	3510
	K.IDTIEIITDR.Q	0	Liao et al., 2004	5.7e-005	1	5209
	R.GGGGNFGPGPGSNFR.G	0	Liao et al., 2004	0.00067	1	8707
	K.LTDCVVMRDPASK.R	1	Liao et al., 2004	0.17	1	11107
	K.LTDCVV->M<-RDPASK.R	1	Liao et al., 2004	5	1	11410
	R.GFGFVTFDDHDPVDK.I	0	Liao et al., 2004	6.8e-008	1	15157
	R.GFGFVTFDDHDPVDK.I	0	Liao et al., 2004	0.39	1	15159
	K.LFIGGLSFETTEESLR.N	0	Liao et al., 2004	7.2e-005	1	17038
	K.LFVGGIKEDTEEHHLR.D	1	Liao et al., 2004	0.00069	1	18127
	K.LFVGGIKEDTEEHHLR.D	1	Liao et al., 2004	0.042	1	18131
	K.LFVGGIKEDTEEHHLR.D	1	Liao et al., 2004	0.023	1	18132
	K.KLFVGGIKEDTEEHHLR.D	2	Liao et al., 2004	0.14	1	19680
	K.KLFVGGIKEDTEEHHLR.D	2	Liao et al., 2004	3.2	1	19681
	R.NMGGPYGGGNYGPGGSGGSGGYGGR.S	0	Liao et al., 2004	8.7e-014	1	21041
	R.N->M<-GGPYGGGNYGPGGSGGSGGYGGR.S	0	Liao et al., 2004	1.4e-013	1	21131
	R.GFGFVTFDDHDPVDKIVLQK.Y	1	Liao et al., 2004	0.046	1	21612
tr|A0A6P5QVQ0|A0A6P5QVQ0_MUSCR	Hnrnpk	A0A6P5QVQ0_uniprot	Liao et al., 2004
	Peptide	Miss	Liao et al., 2004	Expect	Rank	Query
	K.ESEPQAAADATEVK.E	0	Liao et al., 2004	0.0027	1	10117
	K.SDAAPAASDSKPSSAEPAPSSK.E	0	Liao et al., 2004	3.4e-005	1	20133
	K.AGEASAESTGAADGAAPEEGEAK.K	0	Liao et al., 2004	2.7e-009	1	20251
	K.AGEASAESTGAADGAAPEEGEAK.K	0	Liao et al., 2004	0.0015	1	20252
	K.AGEASAESTGAADGAAPEEGEAKK.T	1	Liao et al., 2004	0.0062	1	21121
	K.AGEASAESTGAADGAAPEEGEAKK.T	1	Liao et al., 2004	0.00017	1	21122
	K.ESEPQAAADATEVKESTEEKPK.D	1	Liao et al., 2004	0.0015	1	22075
	K.APAPAAPAAAEPQAEAPAAAASSEQSVAVKE.-	1	Liao et al., 2004	5.1e-006	1	23733
	K.APAPAAPAAAEPQAEAPAAAASSEQSVAVKE.-	1	Liao et al., 2004	9.9e-005	1	23734
	K.AEPEKSEGAAEEQPEPAPAPEQEAAAPGPAAGGEAPK.A	1	Liao et al., 2004	0.0029	1	24645
tr|A0A6P5PTL0|A0A6P5PTL0_MUSCR	Hnrnpu	A0A6P5PTL0_uniprot	Liao et al., 2004
	Peptide	Miss	Liao et al., 2004	Expect	Rank	Query
	K.GICFIR.T	0	Liao et al., 2004	0.024	1	234
	K.AYGLALAK.L	0	Liao et al., 2004	0.72	1	470
	R.LAVSQVPR.S	0	Liao et al., 2004	2e-005	1	938
	R.IIALDGDTK.N	0	Liao et al., 2004	0.034	1	1665
	K.NSTFSELFK.K	0	Liao et al., 2004	4.8	1	3304
	K.LILDSARATK.G	1	Liao et al., 2004	7.6	2	3536
	K.ISSDLDGHPVPK.Q	0	Liao et al., 2004	2.1e-005	1	6588
	K.ISSDLDGHPVPK.Q	0	Liao et al., 2004	0.0081	1	6590
	R.KISSDLDGHPVPK.Q	1	Liao et al., 2004	0.0033	1	9021
	K.LDNLVAIFDINR.L	0	Liao et al., 2004	8.1e-006	1	9246
	R.VLDPFTIKPLDR.K	0	Liao et al., 2004	5.3e-005	1	9498
	R.VLDPFTIKPLDR.K	0	Liao et al., 2004	0.00067	1	9500
	K.MFGIDKDAIVQAVK.G	1	Liao et al., 2004	0.0014	1	11943
	K.MFGIDKDAIVQAVK.G	1	Liao et al., 2004	0.00042	1	11944
	R.VLDPFTIKPLDRK.L	1	Liao et al., 2004	0.003	1	12093
	R.VLDPFTIKPLDRK.L	1	Liao et al., 2004	0.0085	1	12094
	K.->M<-FGIDKDAIVQAVK.G	1	Liao et al., 2004	0.0055	1	12266
	R.TVPFCSTFAAFFTR.A	0	Liao et al., 2004	8.1e-005	1	14352
	R.SVPMSTVFYPSDGVATEK.A	0	Liao et al., 2004	0.0012	1	18551
	R.SVP->M<-STVFYPSDGVATEK.A	0	Liao et al., 2004	0.0033	1	18800
	R.GITGIEDKEAWHGKPLPK.N	1	Liao et al., 2004	0.85	1	19362
	R.GITGIEDKEAWHGKPLPK.N	1	Liao et al., 2004	0.017	1	19363
	K.NMAEQIIQEIYSQVQSK.K	0	Liao et al., 2004	0.0035	1	19693
	K.ILATPPQEDAPSVDIANIR.M	0	Liao et al., 2004	4.7e-007	1	19806
	R.LGQSDPAPLQHQVDIYQK.R	0	Liao et al., 2004	0.005	1	19953
	R.LGQSDPAPLQHQVDIYQK.R	0	Liao et al., 2004	0.024	1	19954
	R.TSRPENAIIYSNNEDFQVGQAK.V	0	Liao et al., 2004	0.00039	1	22562
	R.TSRPENAIIYSNNEDFQVGQAK.V	0	Liao et al., 2004	2.4e-005	1	22563
	K.SKDDQVTVIGAGVTLHEALAAAESLKK.D	2	Liao et al., 2004	0.14	1	23439
sp|P62631|EF1A2_MOUSE	Eef1a2	P62631_uniprot	Liao et al., 2004
	Peptide	Miss	Liao et al., 2004	Expect	Rank	Query
	R.DIGAIPR.V	0	Liao et al., 2004	0.27	1	119
	K.DLYMLR.D	0	Liao et al., 2004	0.24	1	483
	M.LANSASVR.I	0	Liao et al., 2004	45	6	548
	K.ILNLYPR.K	0	Liao et al., 2004	0.0088	1	1130
	R.MSVVWER.G	0	Liao et al., 2004	0.0074	1	1295
	R.ELMIPGGAK.V	0	Liao et al., 2004	1.7	1	1409
	R.EL->M<-IPGGAK.V	0	Liao et al., 2004	3	1	1517
	K.AEMETLVR.E	0	Liao et al., 2004	0.012	1	1703
	R.SFPDIVYK.K	0	Liao et al., 2004	0.79	1	1928
	R.FVAVTSSNAAK.I	0	Liao et al., 2004	34	3	3626
	R.SFPDIVYKK.L	1	Liao et al., 2004	0.16	1	3664
	K.LVQREKTLK.V	2	Liao et al., 2004	17	2	3957
	K.VKAEMETLVR.E	1	Liao et al., 2004	0.18	1	4965
	R.CHGVPLVTISR.G	0	Liao et al., 2004	6.3	1	6068
	R.VHAENGELVAEGAK.E	0	Liao et al., 2004	0.0089	1	9692
	R.VHAENGELVAEGAK.E	0	Liao et al., 2004	8.9e-005	1	9693
	K.GVNSFQMFMTYK.D	0	Liao et al., 2004	0.00034	1	10281
	R.DSELYQVFHACR.D	0	Liao et al., 2004	8.6e-006	1	11715
	R.DSELYQVFHACR.D	0	Liao et al., 2004	0.17	1	11717
	R.TPYLGDVAIVVHPGK.K	0	Liao et al., 2004	1.4	1	12554
	R.TPYLGDVAIVVHPGKK.E	1	Liao et al., 2004	0.024	1	15134
	R.TPYLGDVAIVVHPGKK.E	1	Liao et al., 2004	1.1e-008	1	15135
	R.TPYLGDVAIVVHPGKK.E	1	Liao et al., 2004	0.00047	1	15137
	K.EMGTPLADTPTRPVTR.H	0	Liao et al., 2004	5.6	1	16060
	K.EMGTPLADTPTRPVTR.H	0	Liao et al., 2004	6.4	1	16062
	K.E->M<-GTPLADTPTRPVTR.H	0	Liao et al., 2004	2.9	1	16381
	K.E->M<-GTPLADTPTRPVTR.H	0	Liao et al., 2004	1.2	1	16382
	R.VVYENGVFMCAEGTGK.F	0	Liao et al., 2004	3.3e-006	1	16426
	R.IIPGADADVVVWDPEATK.T	0	Liao et al., 2004	2.4e-007	1	18346
	R.DLHESSFSLSGSQIDDHVPK.R	0	Liao et al., 2004	0.0076	1	21094
	R.DLHESSFSLSGSQIDDHVPK.R	0	Liao et al., 2004	0.0012	1	21095
	K.TISASTQVQGGDFNLYENMR.C	0	Liao et al., 2004	1.9e-005	1	21315
	K.TISASTQVQGGDFNLYEN->M<-R.C	0	Liao et al., 2004	0.00013	1	21419
	R.DLHESSFSLSGSQIDDHVPKR.A	1	Liao et al., 2004	0.00054	1	21992
	R.DLHESSFSLSGSQIDDHVPKR.A	1	Liao et al., 2004	0.0034	1	21993
	R.DLHESSFSLSGSQIDDHVPKR.A	1	Liao et al., 2004	0.045	1	21994
	R.THCPIYLVNVSSISAGDVIAAAK.M	0	Liao et al., 2004	1.5e-006	1	22147
	K.VVNDDCTHEADVYIESGIIQQVGR.E	0	Liao et al., 2004	0.0024	1	23325
	K.AALVGGTTMIIGHVLPDKETSLVEAYEK.C	1	Liao et al., 2004	0.036	1	23848
	K.AALVGGTT->M<-IIGHVLPDKETSLVEAYEK.C	1	Liao et al., 2004	0.06	1	23872
	K.EALDLGITGPEGIEISHPEELEAEATHR.V	0	Liao et al., 2004	0.002	1	23947
	K.EALDLGITGPEGIEISHPEELEAEATHR.V	0	Liao et al., 2004	0.061	1	23950
tr|A0A6P5R928|A0A6P5R928_MUSCR	Rab14	A0A6P5R928_uniprot	Liao et al., 2004
	Peptide	Miss	Score	Expect	Rank	Query
	R.VFDMLNR.R	0	28	0.14	1	1156
	R.IGRGGRFGR.K	2	1	49	6	2035
	R.KVDWLTEK.M	1	29	0.15	1	2617
	R.VFDMLNRR.Y	1	19	1.1	1	3053
	K.KFMRDPIR.I	2	6	28	9	3209
	R.QFYINVER.E	0	21	0.5	1	3279
	R.VLITTDLLAR.G	0	58	4.8e-005	1	3958
	K.ATQALVLAPTR.E	0	43	0.0019	1	4385
	K.DQIYDIFQK.L	0	8	14	1	4881
	R.RKVDWLTEK.M	2	5	28	1	4952
	K.KEELTLEGIR.Q	1	31	0.07	1	5187
	K.GVAINMVTEEDKR.T	1	63	4.6e-005	1	10483
	R.GFKDQIYDIFQK.L	1	38	0.017	1	11284
	R.GFKDQIYDIFQK.L	1	(11)	8.2	1	11285
	K.MFVLDEADEMLSR.G	0	(50)	0.00064	1	12355
	K.->M<-FVLDEADEMLSR.G	0	74	2.2e-006	1	12670
	R.DFTVSAMHGDMDQK.E	0	45	0.00063	1	12897
	R.KGVAINMVTEEDKR.T	2	(58)	0.00016	1	13082
	R.KGVAINMVTEEDKR.T	2	69	1.2e-005	1	13084
	R.DFTVSA->M<-HGD->M<-DQK.E	0	(8)	1.5	1	13517
	K.LQMEAPHIIVGTPGR.V	0	(50)	0.00078	1	13617
	K.LQMEAPHIIVGTPGR.V	0	96	2.1e-008	1	13618
	K.LQ->M<-EAPHIIVGTPGR.V	0	(71)	7.5e-006	1	13988
	R.GIYAYGFEKPSAIQQR.A	0	(39)	0.012	1	17475
	R.GIYAYGFEKPSAIQQR.A	0	82	6.6e-007	1	17476
	K.LNSNTQVVLLSATMPSDVLEVTK.K	0	77	9.7e-007	1	22466
tr|A0A6P5PQU4|A0A6P5PQU4_MUSCR	Gpc2	A0A6P5PQU4_uniprot
	Peptide	Miss	Score	Expect	Rank	Query
	K.IGIEIIK.R	0	35	0.0089	1	339
	K.LSDGVAVLK.V	0	15	2.8	1	1235
	K.VGLQVVAVK.A	0	46	0.00051	1	1368
	K.IGIEIIKR.A	1	39	0.0018	1	1603
	R.LAKLSDGVAVLK.V	1	0	20	8	5664
	K.NAGVEGSLIVEK.I	0	31	0.089	1	5682
	K.VGGTSDVEVNEK.K	0	66	2e-005	1	5944
	R.TVIIEQSWGSPK.V	0	44	0.0042	1	8134
	K.VGGTSDVEVNEKK.D	1	(47)	0.0021	1	8443
	K.VGGTSDVEVNEKK.D	1	65	3.6e-005	1	8444
	R.GYISPYFINTSK.G	0	49	0.0016	1	8960
	K.TLNDELEIIEGMK.F	0	72	5.6e-006	1	11356
	K.VGEVIVTKDDAMLLK.G	1	48	0.00077	1	13898
	K.VGGTSDVEVNEKKDR.V	2	5	30	2	13950
	R.AAVEEGIVLGGGCALLR.C	0	35	0.028	1	14982
	R.CIPALDSLKPANEDQK.I	0	35	0.031	1	17035
	K.ISSVQSIVPALEIANAHR.K	0	(65)	1.1e-005	1	18434
	K.ISSVQSIVPALEIANAHR.K	0	78	5.8e-007	1	18436
	K.KISSVQSIVPALEIANAHR.K	1	31	0.02	1	19919
	R.ALMLQGVDLLADAVAVTMGPK.G	0	76	1.5e-006	1	20527
	R.ALMLQGVDLLADAVAVT->M<-GPK.G	0	(9)	8.8	1	20636
	K.LVQDVANNTNEEAGDGTTTATVLAR.S	0	105	2.4e-009	1	22855
sp|Q61781|K1C14_MOUSE	Krt14	Q61781_uniprot	Xu et al., 2020
	Peptide	Miss	Xu et al., 2020	Expect	Rank	Query
	K.VVAKKPAEK.K	1	Xu et al., 2020	25	3	1954
	K.LEAAATALATK.S	0	Xu et al., 2020	2e-005	1	3165
	K.SNYNLPMHK.M	0	Xu et al., 2020	0.013	1	3755
	K.SNYNLPMHK.M	0	Xu et al., 2020	0.26	1	3756
	R.SGQGAFGNMCR.G	0	Xu et al., 2020	0.048	1	5131
	K.KLEAAATALATK.S	1	Xu et al., 2020	9.6e-008	1	5191
	R.NIPGITLLNVSK.L	0	Xu et al., 2020	1.2e-005	1	6689
	R.KLDELYGTWR.K	1	Xu et al., 2020	0.01	1	6910
	R.FCIWTESAFR.K	0	Xu et al., 2020	0.0013	1	7600
	R.IEEVPELPLVVEDK.V	0	Xu et al., 2020	0.2	1	13441
	R.RGPCIIYNEDNGIIK.A	1	Xu et al., 2020	8.2	1	16452
	K.APIRPDIVNFVHTNLR.K	0	Xu et al., 2020	0.017	1	17900
	K.APIRPDIVNFVHTNLR.K	0	Xu et al., 2020	6.6e-005	1	17901
	K.APIRPDIVNFVHTNLR.K	0	Xu et al., 2020	0.26	1	17904
	R.YAICSALAASALPALVMSK.G	0	Xu et al., 2020	1.2e-009	1	18878
	R.YAICSALAASALPALV->M<-SK.G	0	Xu et al., 2020	2.5	1	19077
	R.IEEVPELPLVVEDKVEGYK.K	1	Xu et al., 2020	0.82	1	21020
	R.IEEVPELPLVVEDKVEGYK.K	1	Xu et al., 2020	0.046	1	21021
	R.IEEVPELPLVVEDKVEGYKK.T	2	Xu et al., 2020	0.0011	1	21801
	R.IEEVPELPLVVEDKVEGYKK.T	2	Xu et al., 2020	0.00071	1	21802
	R.IEEVPELPLVVEDKVEGYKK.T	2	Xu et al., 2020	0.19	1	21803
	R->.<-QPYAVSELAGHQTSAESWGTGR.A	0	Xu et al., 2020	7.2e-009	1	21812
	R.QPYAVSELAGHQTSAESWGTGR.A	0	Xu et al., 2020	5.3e-010	1	21892
	R.QPYAVSELAGHQTSAESWGTGR.A	0	Xu et al., 2020	0.015	1	21893
tr|Q3TGR3|Q3TGR3_MOUSE	Ncl	Q3TGR3_uniprot	Xu et al., 2020
	Peptide	Miss	Score	Expect	Rank	Query
	K.AGLYGLPK.R	0	22	0.44	1	553
	K.ALHLVGLK.R	0	8	1.7	3	825
	R.LQTTATSR.R	0	3	51	1	1030
	R.DGAWGAFR.H	0	31	0.048	1	1059
	K.TGTVALEVR.L	0	12	9.2	3	1665
	K.AVAHILGIR.D	0	17	0.18	2	1712
	K.VLEALLPLK.S	0	31	0.0026	1	2316
	R.VAASVDLITK.S	0	20	0.56	1	2593
	R.QAPLLIGSTK.S	0	40	0.0056	1	2741
	R.GYTVLGVEGR.V	0	41	0.007	1	3055
	R.GTPLISPHIK.W	0	13	1.6	1	3217
	K.YHGNVTLLR.A	0	29	0.24	1	3306
	K.YHGNVTLLR.A	0	(22)	0.79	1	3307
	K.QFLDVEHSK.V	0	(12)	7.1	1	3742
	K.QFLDVEHSK.V	0	31	0.088	1	3743
	R.SEAVVAVLLTK.K	0	19	0.34	1	4190
	K.HDLVMNVYR.D	0	(2)	46	2	4496
	K.HDLV->M<-NVYR.D	0	25	0.29	1	4773
	K.VSDLLLSTDER.T	0	69	1.5e-005	1	6246
	K.VYLWEDPNSK.L	0	30	0.075	1	6313
	K.FDASFFGVHPK.Q	0	45	0.0025	1	6329
	K.AGIRDGVVKPLK.C	1	17	0.33	1	6370
	K.VSVHIIEGDHR.T	0	45	0.0033	1	6531
	R.LQVVDRPLPVR.G	0	23	0.064	1	7081
	R.LQVVDRPLPVR.G	0	(9)	1.5	1	7082
	R.QQEQLVPTLEK.F	0	34	0.032	1	7529
	K.EGGFLLVHTVLK.G	0	7	9.1	1	7533
	R.SFYGTALFLCR.R	0	46	0.002	1	7939
	R.VTAIYIDPATHR.Q	0	33	0.045	1	8347
	K.GVDLVLNSLAEEK.L	0	52	0.00047	1	8915
	R.ELSFAAVSFYHK.L	0	39	0.011	1	9158
	K.LDPGSPELQQVLK.H	0	63	2.8e-005	1	9694
	R.RQQEQLVPTLEK.F	1	34	0.027	1	10641
	R.TLEAVQDLLEQGR.Q	0	59	0.00011	1	10704
	K.EQTAHAFVNVLTR.G	0	(22)	0.69	1	10978
	K.EQTAHAFVNVLTR.G	0	26	0.28	1	10979
	R.FPQLDDTSFANSR.D	0	67	1.3e-005	1	11211
	K.VAEVLAGEGHLYSR.I	0	51	0.00068	1	11267
	K.VAEVLAGEGHLYSR.I	0	(36)	0.024	1	11268
	K.ACVDTALENLSTLK.M	0	83	5e-007	1	11937
	K.LGPVGGVFNLA->M<-VLR.D	0	25	0.17	1	12415
	R.LKEDTQVADVTTSR.C	1	83	4.7e-007	1	12501
	R.CILLSNLSNTSHAPK.L	0	26	0.21	1	14411
	R.DTSFEQHVLLHTGGK.G	0	25	0.28	1	14676
	K.SNMGHPEPASGLAALTK.V	0	24	0.46	1	14896
	K.AAMLGQEDPPQHGLPR.L	0	(14)	4.1	1	15607
	K.AA->M<-LGQEDPPQHGLPR.L	0	35	0.03	1	15913
	R.DHKDNLEFFLTNLGK.V	1	29	0.13	1	16908
	R.GNAGQTNYGFANSTMER.I	0	70	2.1e-006	1	17321
	R.WLSTSIPEAQWQSSLAR.T	0	36	0.024	1	19184
	K.LFDHPEVPTPPESASVSR.L	0	29	0.13	1	19258
	R.QAPAPTAHAALPHLLHASGR.T	0	32	0.037	1	19762
	R.QAPAPTAHAALPHLLHASGR.T	0	(29)	0.075	1	19763
	R.EEEPEAVLPGAQPTLISAISK.T	0	22	0.47	1	20986
	R.EEEPEAVLPGAQPTLISAISK.T	0	(19)	0.8	1	20987
	R.DAMLENQTPELFQDVNKPK.Y	0	62	5.1e-005	1	21250
	R.DAMLENQTPELFQDVNKPK.Y	0	(22)	0.51	1	21251
	R.GYDYGPQFQGICEATLEGEQGK.L	0	39	0.0038	1	22432
	K.VHLTGINVNPNALFPPVEFPAPR.G	0	55	0.00013	1	22633
	R.GGNVGINSFGFGGSNVHVILQPNTR.Q	0	34	0.037	1	22788
tr|Q5NDA4|Q5NDA4_MOUSE	Fabp7	Q5NDA4_uniprot	Liao et al., 2004
	Peptide	Miss	Score	Expect	Rank	Query
	R.KGDIFLVR.G	1	42	0.0018	1	1691
	K.EMVELPLR.H	0	31	0.1	1	2171
	K.GDDLSTAILK.Q	0	10	12	1	2835
	K.DVDLEFLAK.M	0	30	0.076	1	3043
	K.MDELQLFR.G	0	63	4.3e-005	1	3063
	K.->M<-DELQLFR.G	0	(46)	0.0017	1	3270
	R.LEILQIHTK.N	0	(33)	0.01	1	3634
	R.LEILQIHTK.N	0	45	0.00071	1	3635
	R.ESIESEIRR.E	1	29	0.12	1	3996
	R.ESIESEIRR.E	1	(21)	0.86	1	3997
	R.GILLYGPPGTGK.T	0	44	0.0035	1	4924
	R.EVDIGIPDATGR.L	0	45	0.0023	1	6141
	K.GVLFYGPPGCGK.T	0	15	3	1	6331
	R.WALSQSNPSALR.E	0	61	7.3e-005	1	7867
	R.IVSQLLTLMDGLK.Q	0	90	3.5e-008	1	9806
	R.LGDVISIQPCPDVK.Y	0	37	0.017	1	12064
	R.LDQLIYIPLPDEK.S	0	34	0.036	1	12382
	K.AIANECQANFISIK.G	0	65	3.3e-005	1	12840
	R.KYEMFAQTLQQSR.G	1	(49)	0.001	1	13866
	R.KYE->M<-FAQTLQQSR.G	1	50	0.00083	1	14222
	R.FDREVDIGIPDATGR.L	1	8	12	1	14517
	K.NAPAIIFIDELDAIAPK.R	0	37	0.0082	1	17210
	R.ELQELVQYPVEHPDK.F	0	34	0.034	1	17407
	R.ELQELVQYPVEHPDK.F	0	(13)	4.7	1	17408
	R.QAAPCVLFFDELDSIAK.A	0	85	3.3e-007	1	18709
	K.GPELLT->M<-WFGESEANVR.E	0	37	0.018	1	19061
	R.QTNPSAMEVEEDDPVPEIR.R	0	81	4.8e-007	1	20828
	R.LIVDEAINEDNSVVSLSQPK.M	0	95	2.8e-008	1	20930
	R.ELQELVQYPVEHPDKFLK.F	1	14	2.3	1	21172
	R.ETVVEVPQVTWEDIGGLEDVKR.E	1	60	8.2e-005	1	22629
	R.ETVVEVPQVTWEDIGGLEDVKR.E	1	(59)	9.3e-005	1	22630
tr|Q3UL22|Q3UL22_MOUSE	Cct8	Q3UL22_uniprot	Xu et al., 2020
	Peptide	Miss	1	Expect	Rank	Query
	K.GAFSVVR.R	0	1	0.0019	1	105
	K.ARKQEIIK.T	2	1	31	4	2168
	R.FYFENLLAK.N	0	1	0.012	1	4469
	K.GAILTTMLATR.N	0	1	0.0014	1	4518
	K.GAILTT->M<-LATR.N	0	1	0.51	1	4795
	R.DLKPENLLLASK.C	0	1	0.0015	1	8060
	R.DLKPENLLLASK.C	0	1	6.1	1	8062
	R.LTQYIDGQGRPR.T	0	1	0.15	1	9264
	R.LTQYIDGQGRPR.T	0	1	0.12	1	9266
	K.NLINQMLTINPAK.R	0	1	1.2e-008	1	10664
	R.FTDEYQLYEDIGK.G	0	1	0.0004	1	13671
	K.NLINQMLTINPAKR.I	1	1	6.6e-008	1	13803
	K.ESSDSTNTTIEDEDAK.A	0	1	1.9e-011	1	16042
	K.ESSDSTNTTIEDEDAKAR.K	1	1	4e-011	1	19284
	K.ESSDSTNTTIEDEDAKAR.K	1	1	2.5e-005	1	19285
	K.AGAYDFPSPEWDTVTPEAK.N	0	1	3.2e-006	1	20285
	K.TTEQLIEAVNNGDFEAYAK.I	0	1	0.00026	1	20524
	R.QTTAPATMSTAASGTTMGLVEQAK.S	0	1	0.00013	1	21983
	K.GSLPPAALEPQTTVIHNPVDGIK.E	0	1	1.1	1	21996
	R.QTTAPAT->M<-STAASGTTMGLVEQAK.S	0	1	0.00027	1	22061
tr|Q3UBP6|Q3UBP6_MOUSE	Actb	Q3UBP6_uniprot	Liao et al., 2004
	Peptide	Miss	Liao et al., 2004	Expect	Rank	Query
	K.GYGFGLIK.L	0	Liao et al., 2004	0.43	1	849
	K.LTLSALLDGK.N	0	Liao et al., 2004	5.9e-007	1	2801
	R.VTQSNFAVGYK.T	0	Liao et al., 2004	0.00029	1	5650
	R.WTEYGLTFTEK.W	0	Liao et al., 2004	0.0091	1	8660
	K.YQVDPDACFSAK.V	0	Liao et al., 2004	0.018	1	9212
	K.LTFDSSFSPNTGK.K	0	Liao et al., 2004	1.1e-005	1	9213
	K.LTFDSSFSPNTGKK.N	1	Liao et al., 2004	0.00096	1	11802
	K.LTFDSSFSPNTGKK.N	1	Liao et al., 2004	0.00094	1	11807
	K.KLETAVNLAWTAGNSNTR.F	1	Liao et al., 2004	1.4e-006	1	19011
	K.KLETAVNLAWTAGNSNTR.F	1	Liao et al., 2004	1.8	1	19012
	K.VNNSSLIGLGYTQTLKPGIK.L	0	Liao et al., 2004	0.0076	1	20457
	K.VNNSSLIGLGYTQTLKPGIK.L	0	Liao et al., 2004	0.033	1	20458
	K.WNTDNTLGTEITVEDQLAR.G	0	Liao et al., 2004	0.097	1	20957
tr|Q8C338|Q8C338_MOUSE	Idh1	Q8C338_uniprot	Liao et al., 2004
	Peptide	Miss	1	Expect	Rank	Query
	K.LGLHSLR.H	0	1	0.0025	1	393
	K.IRPLWR.H	0	1	1.1	1	706
	R.MLAEDELR.D	0	1	2.7e-005	1	2038
	R.ILMVGLDAAGK.T	0	1	2.5e-006	1	3526
	R.DAVLLVFANK.Q	0	1	8e-005	1	3558
	R.IL->M<-VGLDAAGK.T	0	1	0.27	1	3768
	K.NISFTVWDVGGQDK.I	0	1	1.9e-006	1	12544
	K.QDLPNAMNAAEITDK.L	0	1	8.8e-006	1	13889
	K.QDLPNA->M<-NAAEITDK.L	0	1	1.4e-006	1	14231
	K.LGEIVTTIPTIGFNVETVEYK.N	0	1	0.019	1	21839
	R.HYFQNTQGLIFVVDSNDRER.V	1	1	6.9	1	22405
tr|A0A6P5R319|A0A6P5R319_MUSCR	Slc1a3	A0A6P5R319_uniprot	Xu et al., 2020
	Peptide	Miss	1	Expect	Rank	Query
	R.MFTIDPK.V	0	1	3.3	1	827
	K.LILKPAIK.Y	0	1	0.00083	1	1168
	K.IDLSHVTSK.C	0	1	0.0039	1	2379
	K.AEPSQLDIK.V	0	1	16	1	2388
	R.EIQGLFEEK.T	0	1	1.1	1	3595
	K.IDSQKLNFR.E	1	1	35	2	4028
	K.STVSIEEAVAK.K	0	1	1.3	1	4268
	K.ADQGLDFAATK.A	0	1	0.013	1	4298
	R.LINQPLPDLK.N	0	1	0.29	1	4562
	R.LASVSADAEVAR.R	0	1	0.027	1	5204
	R.EKDVLEDIPR.W	1	1	0.0041	1	5656
	R.FAAPAQPEEER.R	0	1	4.6e-005	1	6178
	R.DLATDLSLIEVK.L	0	1	1.4e-005	1	7615
[truncated: 3,577 more rows]
[truncated: 7 more columns]
